# Supplementary material for: Crystal structure of ethyl 2-chloro-5,8-di­meth­oxy­quinoline-3-carboxyl­ate
Source: Acta Crystallogr Sect E Struct Rep Online. 2014 Aug 1;70(Pt 9):o964–5. doi: 10.1107/S1600536814017309 (PMC4186085; doi:10.1107/S1600536814017309)
Supplement: Supplementary file 1 [file e-70-0o964-sup1.cif]

##############################################################################
#                                                                            #
# This CIF contains the data in a paper accepted for publication in          #
# Acta Crystallographica Section E. It conforms to the requirements of       #
# Notes for Authors for Acta Crystallographica Section E, and has been       #
# peer reviewed under the auspices of the IUCr Commission on Journals.       #
#                                                                            #
# Full details of the Crystallographic Information File format               #
# are given in the paper "The Crystallographic Information File (CIF):       #
# a New Standard Archive File for Crystallography" by S. R. Hall, F. H.      #
# Allen and I. D. Brown [Acta Cryst. (1991), A47, 655-685].                  #
#                                                                            #
# The current version of the core CIF dictionary is obtainable from          #
# ftp://ftp.iucr.org/pub/cif_core.dic.                                       #
#                                                                            #
# Software is freely available for graphical display of the structure(s)     #
# in this CIF. For information consult the CIF software page                 #
# http://www.iucr.org/resources/cif/software.                                #
#                                                                            #
# This file may be used for bona fide research purposes within the           #
# scientific community so long as proper attribution is given to the journal # 
# article from which it was obtained.                                        #
#                                                                            #
##############################################################################
data_I
_database_code_depnum_ccdc_archive 'CCDC 1016211'
_audit_creation_method     'WinGX routine CIF_UPDATE'
_audit_conform_dict_name     cif_core.dic
_audit_conform_dict_version     2.3
_journal_date_recd_electronic     2014-07-22
_journal_date_accepted     2014-07-28
_journal_name_full     'Acta Crystallographica, Section E'
_journal_year     2014
_journal_volume     70
_journal_issue      9
_journal_page_first     o964
_journal_page_last     o965
_journal_paper_category     HO
_journal_paper_doi     10.1107/S1600536814017309
_journal_coeditor_code     HG5402
_publ_contact_author_name     'Sofiane, Bouacida '
_publ_contact_author_address
;
Unit\'e de recherche de CHimie de l'Environnement
et Mol\'eculaire Structurale,
CHEMS, Universit\'e Constantine 1
25000 Algeria
;
_publ_contact_author_email     bouacida_sofiane@yahoo.fr
_publ_contact_author_fax     '00 (213) 31 81 88 16'
_publ_contact_author_phone     '00 (213) 74 45 27 14'
_publ_section_title
;
Crystal structure of ethyl 2-chloro-5,8-dimethoxyquinoline-3-carboxylate
;
loop_
    _publ_author_name
    _publ_author_footnote
    _publ_author_address
    'Hayour, Hasna'
;
;
;\
Laboratoire des Produits Naturels \
d'Origine V\'eg\'etale et de Synth\`ese Organique
PHYSYNOR
Universit\'e Constantine 1
25000 Constantine
Algeria
;
    'Abdelmalek Bouraiou'
;
;
;\
Laboratoire des Produits Naturels \
d'Origine V\'eg\'etale et de Synth\`ese Organique
PHYSYNOR
Universit\'e Constantine 1
25000 Constantine
Algeria
;
    'Sofiane Bouacida' .
;\
Unit\'e de Recherche de Chimie de l'Environnement \
et Mol\'eculaire Structurale (CHEMS), Universit\'e Constantine 1
25000 Algeria
D\'epartement Sciences de la Mati\`ere,
Facult\'e des Sciences Exactes et \
Sciences de la Nature et de la Vie,
Universit\'e  Oum El Bouaghi,
Algeria
;
    'Saida Benzerka'
;
;
;\
Unit\'e de Recherche de Chimie de l'Environnement \
et Mol\'eculaire Structurale (CHEMS), Universit\'e Constantine 1
25000 Algeria
;
    'Ali Belfaitah'
;
;
;\
Laboratoire des Produits Naturels \
d'Origine V\'eg\'etale et de Synth\`ese Organique
PHYSYNOR
Universit\'e Constantine 1
25000 Constantine
Algeria
;
_chemical_name_systematic
;
Ethyl 2-chloro-5,8-dimethoxyquinoline-3-carboxylate
;
_chemical_formula_moiety     'C14 H14 Cl N O4'
_chemical_formula_sum     'C14 H14 Cl N O4'
_chemical_formula_iupac     'C14 H14 Cl N O4'
_chemical_formula_weight     295.71
_symmetry_cell_setting     triclinic
_symmetry_space_group_name_H-M     'P -1'
_symmetry_space_group_name_Hall     '-P 1'
loop_
    _symmetry_equiv_pos_as_xyz
    'x, y, z'
    '-x, -y, -z'
_cell_length_a     7.512(4)
_cell_length_b     9.759(5)
_cell_length_c     9.811(5)
_cell_angle_alpha     76.071(10)
_cell_angle_beta     72.021(10)
_cell_angle_gamma     86.037(10)
_cell_volume     664.0(6)
_cell_formula_units_Z     2
_cell_measurement_reflns_used     4109
_cell_measurement_theta_min     2.73
_cell_measurement_theta_max     34.09
_cell_measurement_temperature     150(2)
_exptl_crystal_description     Prism
_exptl_crystal_colour     colorless
_exptl_crystal_size_max     0.25
_exptl_crystal_size_mid     0.14
_exptl_crystal_size_min     0.12
_exptl_crystal_density_diffrn     1.479
_exptl_crystal_density_method     'not measured'
_exptl_crystal_F_000     308
_exptl_absorpt_coefficient_mu     0.300
_exptl_absorpt_correction_type     multi-scan
_exptl_absorpt_process_details
;
(SADABS; Sheldrick, 2002)
;
_exptl_absorpt_correction_T_min     0.6900
_exptl_absorpt_correction_T_max     0.7468
_exptl_special_details     ?
_diffrn_ambient_temperature     150(2)
_diffrn_radiation_type     MoK\a
_diffrn_radiation_wavelength     0.71073
_diffrn_radiation_monochromator     graphite
_diffrn_measurement_device_type     'Bruker APEXII'
_diffrn_measurement_method     'CCD rotation images, thin slices'
_diffrn_reflns_number     10769
_diffrn_reflns_av_R_equivalents     0.0236
_diffrn_reflns_theta_min     2.73
_diffrn_reflns_theta_max     34.73
_diffrn_reflns_theta_full     25
_diffrn_measured_fraction_theta_max     0.908
_diffrn_measured_fraction_theta_full     0.999
_diffrn_reflns_limit_h_min     -11
_diffrn_reflns_limit_h_max     11
_diffrn_reflns_limit_k_min     -15
_diffrn_reflns_limit_k_max     15
_diffrn_reflns_limit_l_min     -15
_diffrn_reflns_limit_l_max     15
_refine_special_details
;
Refinement of <i>F</i>^2^ against ALL reflections. The weighted <i>R</i>-factor
<i>wR</i> and goodness of fit <i>S</i> are based on <i>F</i>^2^, conventional
<i>R</i>-factors <i>R</i> are based on <i>F</i>, with <i>F</i> set to zero for
negative <i>F</i>^2^. The threshold expression of <i>F</i>^2^ >
\s(<i>F</i>^2^) is used only for calculating <i>R</i>-factors(gt) <i>etc</i>.
and is not relevant to the choice of reflections for refinement.
<i>R</i>-factors based on <i>F</i>^2^ are statistically about twice as large
as those based on <i>F</i>, and <i>R</i>- factors based on ALL data will be
even larger.
;
_reflns_number_total     5204
_reflns_number_gt     4090
_reflns_threshold_expression     I>2sigma(I)
_refine_ls_structure_factor_coef     Fsqd
_refine_ls_matrix_type     full
_refine_ls_R_factor_all     0.0498
_refine_ls_R_factor_gt     0.0358
_refine_ls_wR_factor_gt     0.0936
_refine_ls_wR_factor_ref     0.1027
_refine_ls_goodness_of_fit_ref     1.039
_refine_ls_restrained_S_all     1.039
_refine_ls_number_reflns     5204
_refine_ls_number_parameters     184
_refine_ls_number_restraints     0
_refine_ls_hydrogen_treatment     constr
_refine_ls_weighting_scheme     calc
_refine_ls_weighting_details
         'calc w=1/[\s^2^(Fo^2^)+(0.0528P)^2^+0.0790P] where P=(Fo^2^+2Fc^2^)/3'
_atom_sites_solution_hydrogens     geom
_atom_sites_solution_primary     direct
_atom_sites_solution_secondary     difmap
_refine_ls_shift/su_max     0.001
_refine_ls_shift/su_mean     0
_refine_diff_density_max     0.5
_refine_diff_density_min     -0.243
_refine_ls_extinction_method     none
loop_
    _atom_type_symbol
    _atom_type_description
    _atom_type_scat_dispersion_real
    _atom_type_scat_dispersion_imag
    _atom_type_scat_source
    C C 0.0033 0.0016 'International Tables Vol C Tables 4.2.6.8 and 6.1.1.4'
    H H 0 0 'International Tables Vol C Tables 4.2.6.8 and 6.1.1.4'
    N N 0.0061 0.0033 'International Tables Vol C Tables 4.2.6.8 and 6.1.1.4'
    O O 0.0106 0.006 'International Tables Vol C Tables 4.2.6.8 and 6.1.1.4'
    Cl Cl 0.1484 0.1585 'International Tables Vol C Tables 4.2.6.8 and 6.1.1.4'
_computing_data_collection     'APEX2 (Bruker, 2006)'
_computing_cell_refinement     'SAINT (Bruker, 2006)'
_computing_data_reduction     'SAINT (Bruker, 2006)'
_computing_structure_solution     'SIR2002 (Burla <i>et al.</i>, 2005)'
_computing_structure_refinement     'SHELXL97 (Sheldrick, 2008)'
_computing_molecular_graphics
 'ORTEP-3 for Windows (Farrugia, 2012) and DIAMOND (Brandenburg & Berndt, 2001)'
_computing_publication_material     'WinGX (Farrugia, 2012)'
loop_
    _atom_site_type_symbol
    _atom_site_label
    _atom_site_fract_x
    _atom_site_fract_y
    _atom_site_fract_z
    _atom_site_U_iso_or_equiv
    _atom_site_adp_type
    _atom_site_calc_flag
    _atom_site_refinement_flags
    _atom_site_occupancy
    _atom_site_symmetry_multiplicity
    _atom_site_disorder_assembly
    _atom_site_disorder_group
    C C1 1.27548(18) 1.02335(11) 0.38370(13) 0.0317(2) Uani d . 1 1 . .
    H H1B 1.3474 1.0184 0.4504 0.048 Uiso calc R 1 1 . .
    H H1A 1.1478 1.0451 0.4304 0.048 Uiso calc R 1 1 . .
    H H1C 1.3262 1.0958 0.2965 0.048 Uiso calc R 1 1 . .
    C C2 1.28321(17) 0.88354(11) 0.34275(11) 0.0266(2) Uani d . 1 1 . .
    H H2A 1.2118 0.8873 0.2747 0.032 Uiso calc R 1 1 . .
    H H2B 1.4116 0.8599 0.2961 0.032 Uiso calc R 1 1 . .
    C C3 1.21881(13) 0.64349(10) 0.46758(10) 0.01689(16) Uani d . 1 1 . .
    C C4 1.11813(13) 0.54830(9) 0.61114(10) 0.01547(15) Uani d . 1 1 . .
    C C5 1.14674(13) 0.39997(10) 0.64961(10) 0.01641(16) Uani d . 1 1 . .
    C C6 0.92888(13) 0.37156(9) 0.87752(10) 0.01595(16) Uani d . 1 1 . .
    C C7 0.83649(14) 0.28087(10) 1.01633(10) 0.01932(17) Uani d . 1 1 . .
    C C8 0.82466(19) 0.05352(12) 1.17645(13) 0.0316(2) Uani d . 1 1 . .
    H H8A 0.8799 -0.0381 1.176 0.047 Uiso calc R 1 1 . .
    H H8B 0.6908 0.0448 1.2073 0.047 Uiso calc R 1 1 . .
    H H8C 0.8618 0.0943 1.2434 0.047 Uiso calc R 1 1 . .
    C C9 0.70785(14) 0.33822(11) 1.12113(10) 0.02025(18) Uani d . 1 1 . .
    H H9 0.6474 0.2795 1.2116 0.024 Uiso calc R 1 1 . .
    C C10 0.66446(13) 0.48421(11) 1.09552(10) 0.01941(17) Uani d . 1 1 . .
    H H10 0.5761 0.5196 1.1683 0.023 Uiso calc R 1 1 . .
    C C11 0.75286(13) 0.57316(10) 0.96332(10) 0.01729(16) Uani d . 1 1 . .
    C C12 0.88663(12) 0.51757(9) 0.85187(10) 0.01559(16) Uani d . 1 1 . .
    C C13 0.98519(13) 0.60393(9) 0.71557(10) 0.01569(16) Uani d . 1 1 . .
    H H13 0.9603 0.7001 0.6955 0.019 Uiso calc R 1 1 . .
    C C14 0.61166(16) 0.78024(12) 1.03759(11) 0.0250(2) Uani d . 1 1 . .
    H H14A 0.4863 0.7439 1.0691 0.038 Uiso calc R 1 1 . .
    H H14B 0.6108 0.8806 0.9999 0.038 Uiso calc R 1 1 . .
    H H14C 0.661 0.7598 1.1196 0.038 Uiso calc R 1 1 . .
    N N1 1.05905(11) 0.31542(8) 0.77389(9) 0.01767(15) Uani d . 1 1 . .
    O O1 1.20348(11) 0.77897(8) 0.47853(8) 0.02506(16) Uani d . 1 1 . .
    O O2 0.88630(12) 0.14209(8) 1.03191(8) 0.02716(17) Uani d . 1 1 . .
    O O3 1.30129(11) 0.60788(8) 0.35513(8) 0.02479(16) Uani d . 1 1 . .
    O O4 0.72630(11) 0.71537(8) 0.92457(8) 0.02404(16) Uani d . 1 1 . .
    Cl Cl1 1.31414(4) 0.31664(3) 0.52818(3) 0.02578(7) Uani d . 1 1 . .
loop_
    _atom_site_aniso_label
    _atom_site_aniso_U_11
    _atom_site_aniso_U_22
    _atom_site_aniso_U_33
    _atom_site_aniso_U_12
    _atom_site_aniso_U_13
    _atom_site_aniso_U_23
    C1 0.0359(6) 0.0187(5) 0.0298(5) -0.0004(4) 0.0026(5) -0.0019(4)
    C2 0.0336(6) 0.0190(4) 0.0186(4) -0.0029(4) 0.0014(4) 0.0003(3)
    C3 0.0171(4) 0.0168(4) 0.0160(4) -0.0001(3) -0.0032(3) -0.0043(3)
    C4 0.0161(4) 0.0154(4) 0.0144(4) 0.0003(3) -0.0030(3) -0.0044(3)
    C5 0.0173(4) 0.0158(4) 0.0164(4) 0.0020(3) -0.0038(3) -0.0064(3)
    C6 0.0172(4) 0.0150(4) 0.0156(4) -0.0006(3) -0.0043(3) -0.0040(3)
    C7 0.0221(4) 0.0163(4) 0.0184(4) -0.0029(3) -0.0048(3) -0.0028(3)
    C8 0.0421(7) 0.0189(5) 0.0245(5) -0.0025(4) -0.0018(5) 0.0024(4)
    C9 0.0207(4) 0.0213(4) 0.0160(4) -0.0050(3) -0.0021(3) -0.0024(3)
    C10 0.0176(4) 0.0231(4) 0.0160(4) -0.0005(3) -0.0017(3) -0.0060(3)
    C11 0.0174(4) 0.0179(4) 0.0157(4) 0.0019(3) -0.0033(3) -0.0051(3)
    C12 0.0153(4) 0.0163(4) 0.0144(4) -0.0002(3) -0.0030(3) -0.0041(3)
    C13 0.0170(4) 0.0140(4) 0.0149(4) 0.0006(3) -0.0030(3) -0.0036(3)
    C14 0.0278(5) 0.0267(5) 0.0207(4) 0.0105(4) -0.0046(4) -0.0120(4)
    N1 0.0199(4) 0.0154(3) 0.0174(3) 0.0006(3) -0.0046(3) -0.0047(3)
    O1 0.0331(4) 0.0153(3) 0.0183(3) -0.0012(3) 0.0037(3) -0.0026(2)
    O2 0.0384(4) 0.0146(3) 0.0212(3) -0.0004(3) -0.0009(3) -0.0010(3)
    O3 0.0300(4) 0.0243(4) 0.0163(3) -0.0032(3) 0.0012(3) -0.0075(3)
    O4 0.0294(4) 0.0186(3) 0.0183(3) 0.0073(3) 0.0005(3) -0.0054(3)
    Cl1 0.02904(13) 0.02190(12) 0.02243(12) 0.00813(9) -0.00059(9) -0.00934(9)
_geom_special_details
;
All e.s.d.'s (except the e.s.d. in the dihedral angle between two l.s. planes)
are estimated using the full covariance matrix. The cell e.s.d.'s are taken
into account individually in the estimation of e.s.d.'s in distances, angles
and torsion angles; correlations between e.s.d.'s in cell parameters are only
used when they are defined by crystal symmetry. An approximate (isotropic)
treatment of cell e.s.d.'s is used for estimating e.s.d.'s involving l.s.
planes.
;
loop_
    _geom_bond_atom_site_label_1
    _geom_bond_atom_site_label_2
    _geom_bond_site_symmetry_2
    _geom_bond_distance
    _geom_bond_publ_flag
    C1 C2 . 1.5050(17) ?
    C1 H1B . 0.96 ?
    C1 H1A . 0.96 ?
    C1 H1C . 0.96 ?
    C2 O1 . 1.4534(13) ?
    C2 H2A . 0.97 ?
    C2 H2B . 0.97 ?
    C3 O3 . 1.2062(12) ?
    C3 O1 . 1.3463(13) ?
    C3 C4 . 1.4928(13) ?
    C4 C13 . 1.3796(13) ?
    C4 C5 . 1.4241(14) ?
    C5 N1 . 1.3025(13) ?
    C5 Cl1 . 1.7500(10) ?
    C6 N1 . 1.3677(12) ?
    C6 C12 . 1.4173(14) ?
    C6 C7 . 1.4286(14) ?
    C7 O2 . 1.3650(14) ?
    C7 C9 . 1.3760(14) ?
    C8 O2 . 1.4257(14) ?
    C8 H8A . 0.96 ?
    C8 H8B . 0.96 ?
    C8 H8C . 0.96 ?
    C9 C10 . 1.4189(15) ?
    C9 H9 . 0.93 ?
    C10 C11 . 1.3722(14) ?
    C10 H10 . 0.93 ?
    C11 O4 . 1.3656(13) ?
    C11 C12 . 1.4254(13) ?
    C12 C13 . 1.4068(13) ?
    C13 H13 . 0.93 ?
    C14 O4 . 1.4301(12) ?
    C14 H14A . 0.96 ?
    C14 H14B . 0.96 ?
    C14 H14C . 0.96 ?
loop_
    _geom_angle_atom_site_label_1
    _geom_angle_atom_site_label_2
    _geom_angle_atom_site_label_3
    _geom_angle_site_symmetry_1
    _geom_angle_site_symmetry_3
    _geom_angle
    _geom_angle_publ_flag
    C2 C1 H1B . . 109.5 ?
    C2 C1 H1A . . 109.5 ?
    H1B C1 H1A . . 109.5 ?
    C2 C1 H1C . . 109.5 ?
    H1B C1 H1C . . 109.5 ?
    H1A C1 H1C . . 109.5 ?
    O1 C2 C1 . . 106.85(9) ?
    O1 C2 H2A . . 110.4 ?
    C1 C2 H2A . . 110.4 ?
    O1 C2 H2B . . 110.4 ?
    C1 C2 H2B . . 110.4 ?
    H2A C2 H2B . . 108.6 ?
    O3 C3 O1 . . 123.25(9) ?
    O3 C3 C4 . . 126.28(9) ?
    O1 C3 C4 . . 110.46(8) ?
    C13 C4 C5 . . 116.02(8) ?
    C13 C4 C3 . . 119.42(9) ?
    C5 C4 C3 . . 124.56(8) ?
    N1 C5 C4 . . 125.27(8) ?
    N1 C5 Cl1 . . 114.12(7) ?
    C4 C5 Cl1 . . 120.60(7) ?
    N1 C6 C12 . . 121.71(8) ?
    N1 C6 C7 . . 118.96(9) ?
    C12 C6 C7 . . 119.31(8) ?
    O2 C7 C9 . . 125.81(9) ?
    O2 C7 C6 . . 115.43(9) ?
    C9 C7 C6 . . 118.76(9) ?
    O2 C8 H8A . . 109.5 ?
    O2 C8 H8B . . 109.5 ?
    H8A C8 H8B . . 109.5 ?
    O2 C8 H8C . . 109.5 ?
    H8A C8 H8C . . 109.5 ?
    H8B C8 H8C . . 109.5 ?
    C7 C9 C10 . . 122.07(9) ?
    C7 C9 H9 . . 119 ?
    C10 C9 H9 . . 119 ?
    C11 C10 C9 . . 120.01(9) ?
    C11 C10 H10 . . 120 ?
    C9 C10 H10 . . 120 ?
    O4 C11 C10 . . 126.18(8) ?
    O4 C11 C12 . . 114.27(8) ?
    C10 C11 C12 . . 119.55(9) ?
    C13 C12 C6 . . 117.50(8) ?
    C13 C12 C11 . . 122.18(9) ?
    C6 C12 C11 . . 120.29(8) ?
    C4 C13 C12 . . 121.12(9) ?
    C4 C13 H13 . . 119.4 ?
    C12 C13 H13 . . 119.4 ?
    O4 C14 H14A . . 109.5 ?
    O4 C14 H14B . . 109.5 ?
    H14A C14 H14B . . 109.5 ?
    O4 C14 H14C . . 109.5 ?
    H14A C14 H14C . . 109.5 ?
    H14B C14 H14C . . 109.5 ?
    C5 N1 C6 . . 118.38(8) ?
    C3 O1 C2 . . 115.86(8) ?
    C7 O2 C8 . . 116.99(8) ?
    C11 O4 C14 . . 116.88(8) ?
loop_
    _geom_torsion_atom_site_label_1
    _geom_torsion_atom_site_label_2
    _geom_torsion_atom_site_label_3
    _geom_torsion_atom_site_label_4
    _geom_torsion_site_symmetry_1
    _geom_torsion_site_symmetry_2
    _geom_torsion_site_symmetry_3
    _geom_torsion_site_symmetry_4
    _geom_torsion
    _geom_torsion_publ_flag
    O3 C3 C4 C13 . . . . -160.43(10) ?
    O1 C3 C4 C13 . . . . 18.58(12) ?
    O3 C3 C4 C5 . . . . 18.55(16) ?
    O1 C3 C4 C5 . . . . -162.43(9) ?
    C13 C4 C5 N1 . . . . -0.45(14) ?
    C3 C4 C5 N1 . . . . -179.46(9) ?
    C13 C4 C5 Cl1 . . . . -178.93(7) ?
    C3 C4 C5 Cl1 . . . . 2.06(13) ?
    N1 C6 C7 O2 . . . . -1.04(13) ?
    C12 C6 C7 O2 . . . . -179.64(8) ?
    N1 C6 C7 C9 . . . . 178.96(9) ?
    C12 C6 C7 C9 . . . . 0.36(14) ?
    O2 C7 C9 C10 . . . . 179.98(9) ?
    C6 C7 C9 C10 . . . . -0.02(15) ?
    C7 C9 C10 C11 . . . . -0.50(15) ?
    C9 C10 C11 O4 . . . . -179.27(9) ?
    C9 C10 C11 C12 . . . . 0.66(14) ?
    N1 C6 C12 C13 . . . . -0.60(13) ?
    C7 C6 C12 C13 . . . . 177.95(9) ?
    N1 C6 C12 C11 . . . . -178.76(9) ?
    C7 C6 C12 C11 . . . . -0.20(13) ?
    O4 C11 C12 C13 . . . . 1.56(13) ?
    C10 C11 C12 C13 . . . . -178.38(9) ?
    O4 C11 C12 C6 . . . . 179.62(8) ?
    C10 C11 C12 C6 . . . . -0.32(14) ?
    C5 C4 C13 C12 . . . . 0.60(13) ?
    C3 C4 C13 C12 . . . . 179.67(8) ?
    C6 C12 C13 C4 . . . . -0.11(13) ?
    C11 C12 C13 C4 . . . . 178.00(9) ?
    C4 C5 N1 C6 . . . . -0.23(14) ?
    Cl1 C5 N1 C6 . . . . 178.33(7) ?
    C12 C6 N1 C5 . . . . 0.77(13) ?
    C7 C6 N1 C5 . . . . -177.79(9) ?
    O3 C3 O1 C2 . . . . 3.72(15) ?
    C4 C3 O1 C2 . . . . -175.33(8) ?
    C1 C2 O1 C3 . . . . -172.08(10) ?
    C9 C7 O2 C8 . . . . -11.40(15) ?
    C6 C7 O2 C8 . . . . 168.60(9) ?
    C10 C11 O4 C14 . . . . 7.48(15) ?
    C12 C11 O4 C14 . . . . -172.46(9) ?
loop_
    _geom_hbond_atom_site_label_D
    _geom_hbond_atom_site_label_H
    _geom_hbond_atom_site_label_A
    _geom_hbond_site_symmetry_A
    _geom_hbond_distance_DH
    _geom_hbond_distance_HA
    _geom_hbond_distance_DA
    _geom_hbond_angle_DHA
    _geom_hbond_publ_flag
    C10 H10 O3 1_456 0.9300 2.5600 3.482(2) 173.00 yes
    C14 H14C N1 2_767 0.9600 2.6100 3.476(2) 150.00 yes
    C13 H13 O1 . 0.9300 2.3400 2.6713(19) 101.00 ?
    C13 H13 O4 . 0.9300 2.4200 2.7366(19) 100.00 ?
_iucr_refine_instructions_details
;
TITL scan_0m in P-1
CELL  0.71073   7.5124   9.7592   9.8114   76.071   72.021   86.037
ZERR     2.00   0.0036   0.0046   0.0046    0.010    0.010    0.010
LATT   1
SFAC  C    H    N    O    CL
UNIT  28   28   2    8    2
MERG   2
OMIT     0   1   0
OMIT     0   0   1
FMAP   2
PLAN   20
ACTA    50.00
BOND   $H
CONF
L.S.   4
TEMP    23.00
WGHT    0.052800    0.079000
FVAR       0.34052
C1    1    1.275476    1.023350    0.383698    11.00000    0.03590    0.01872 =
         0.02976   -0.00192    0.00259   -0.00041
AFIX 137
H1    2    1.347418    1.018363    0.450367    11.00000   -1.50000
H4    2    1.147841    1.045095    0.430347    11.00000   -1.50000
H5    2    1.326234    1.095774    0.296504    11.00000   -1.50000
AFIX   0
C2    1    1.283209    0.883544    0.342746    11.00000    0.03359    0.01903 =
         0.01865    0.00031    0.00136   -0.00287
AFIX  23
H6    2    1.211792    0.887309    0.274738    11.00000   -1.20000
H7    2    1.411630    0.859879    0.296135    11.00000   -1.20000
AFIX   0
C3    1    1.218814    0.643494    0.467582    11.00000    0.01705    0.01675 =
         0.01596   -0.00432   -0.00323   -0.00014
C4    1    1.118133    0.548299    0.611139    11.00000    0.01609    0.01536 =
         0.01437   -0.00441   -0.00303    0.00028
C5    1    1.146736    0.399970    0.649611    11.00000    0.01732    0.01577 =
         0.01638   -0.00636   -0.00382    0.00201
C6    1    0.928882    0.371562    0.877519    11.00000    0.01718    0.01496 =
         0.01561   -0.00401   -0.00430   -0.00058
C7    1    0.836489    0.280871    1.016326    11.00000    0.02209    0.01631 =
         0.01839   -0.00276   -0.00478   -0.00286
C8    1    0.824664    0.053516    1.176454    11.00000    0.04208    0.01892 =
         0.02452    0.00236   -0.00180   -0.00252
AFIX 137
H2    2    0.879867   -0.038137    1.175977    11.00000   -1.50000
H3    2    0.690809    0.044762    1.207333    11.00000   -1.50000
H14   2    0.861816    0.094281    1.243381    11.00000   -1.50000
AFIX   0
C9    1    0.707846    0.338223    1.121128    11.00000    0.02072    0.02134 =
         0.01598   -0.00237   -0.00209   -0.00500
AFIX  43
H11   2    0.647436    0.279451    1.211587    11.00000   -1.20000
AFIX   0
C10   1    0.664463    0.484209    1.095520    11.00000    0.01765    0.02314 =
         0.01599   -0.00603   -0.00171   -0.00048
AFIX  43
H12   2    0.576101    0.519612    1.168346    11.00000   -1.20000
AFIX   0
C11   1    0.752864    0.573164    0.963321    11.00000    0.01743    0.01791 =
         0.01572   -0.00512   -0.00329    0.00186
C12   1    0.886627    0.517574    0.851866    11.00000    0.01534    0.01625 =
         0.01442   -0.00406   -0.00296   -0.00015
C13   1    0.985189    0.603926    0.715574    11.00000    0.01695    0.01403 =
         0.01485   -0.00357   -0.00299    0.00060
AFIX  43
H13   2    0.960303    0.700144    0.695536    11.00000   -1.20000
AFIX   0
C14   1    0.611664    0.780242    1.037589    11.00000    0.02783    0.02675 =
         0.02066   -0.01205   -0.00463    0.01051
AFIX 137
H8    2    0.660969    0.759793    1.119639    11.00000   -1.50000
H9    2    0.486310    0.743928    1.069130    11.00000   -1.50000
H10   2    0.610760    0.880554    0.999865    11.00000   -1.50000
AFIX   0
N1    3    1.059050    0.315422    0.773891    11.00000    0.01992    0.01541 =
         0.01738   -0.00472   -0.00461    0.00062
O1    4    1.203482    0.778968    0.478526    11.00000    0.03307    0.01533 =
         0.01826   -0.00260    0.00371   -0.00120
O2    4    0.886299    0.142095    1.031905    11.00000    0.03836    0.01463 =
         0.02119   -0.00097   -0.00087   -0.00040
O3    4    1.301288    0.607878    0.355130    11.00000    0.02995    0.02435 =
         0.01634   -0.00754    0.00120   -0.00317
O4    4    0.726297    0.715368    0.924572    11.00000    0.02937    0.01863 =
         0.01826   -0.00536    0.00047    0.00729
CL1   5    1.314140    0.316635    0.528184    11.00000    0.02904    0.02190 =
         0.02243   -0.00934   -0.00059    0.00813
HKLF 4  1.0  1.00  0.00  0.00  0.00  1.00  0.00  0.00  0.00  1.00
REM  scan_0m in P-1
REM R1 =  0.0358 for   4090 Fo > 4sig(Fo)  and  0.0498 for all   5204 data
REM    184 parameters refined using      0 restraints
END
WGHT      0.0527      0.0795
REM Highest difference peak  0.500,  deepest hole -0.243,  1-sigma level  0.057
Q1    1   0.9115  0.4425  0.8693  11.00000  0.05    0.50
Q2    1   1.1381  0.4753  0.6243  11.00000  0.05    0.46
Q3    1   0.9395  0.5569  0.7855  11.00000  0.05    0.46
Q4    1   0.7168  0.5348  1.0306  11.00000  0.05    0.45
Q5    1   1.0535  0.5727  0.6579  11.00000  0.05    0.43
Q6    1   0.8880  0.3241  0.9467  11.00000  0.05    0.42
Q7    1   0.6922  0.4102  1.0984  11.00000  0.05    0.41
Q8    1   0.7582  0.3051  1.0626  11.00000  0.05    0.39
Q9    1   1.1543  0.5936  0.5527  11.00000  0.05    0.38
Q10   1   1.2752  0.9534  0.3562  11.00000  0.05    0.38
Q11   1   0.8114  0.5498  0.9052  11.00000  0.05    0.37
Q12   1   1.0957  0.3621  0.7138  11.00000  0.05    0.35
Q13   1   1.0072  0.3531  0.8199  11.00000  0.05    0.33
Q14   1   1.1985  0.7130  0.4615  11.00000  0.05    0.33
Q15   1   0.8603  0.2119  1.0249  11.00000  0.05    0.31
Q16   1   1.2741  0.6149  0.4142  11.00000  0.05    0.31
Q17   1   0.7312  0.6358  0.9528  11.00000  0.05    0.28
Q18   1   1.0897  0.2507  0.7756  11.00000  0.05    0.27
Q19   1   1.2063  0.3009  0.5438  11.00000  0.05    0.22
Q20   1   0.7764  0.7453  0.8632  11.00000  0.05    0.21
;
