# Supplementary material for: Crystal structure of ethyl 2-chloro-5,8-di­meth­oxy­quinoline-3-carboxyl­ate
Source: Acta Crystallogr Sect E Struct Rep Online. 2014 Aug 1;70(Pt 9):o964–5. doi: 10.1107/S1600536814017309 (PMC4186085; doi:10.1107/S1600536814017309)
Supplement: Supplementary file 2 [file e-70-0o964-Isup2.hkl]

#
# h,k,l, Fc-squared, Fo-squared, sigma(Fo-squared) and status flag
#
data_I
_shelx_title ' scan_0m in P-1'
_shelx_refln_list_code          4
_shelx_F_calc_maximum       89.27
_exptl_crystal_F_000       308.00
_reflns_d_resolution_high  0.6238
 
loop_
 _symmetry_equiv_pos_as_xyz
 'x, y, z'
 '-x, -y, -z'
 
_cell_length_a     7.5124
_cell_length_b     9.7592
_cell_length_c     9.8114
_cell_angle_alpha  76.071
_cell_angle_beta   72.021
_cell_angle_gamma  86.037
 
_shelx_F_squared_multiplier     1.000
 
loop_
 _refln_index_h
 _refln_index_k
 _refln_index_l
 _refln_F_squared_calc
 _refln_F_squared_meas
 _refln_F_squared_sigma
 _refln_observed_status
   1   0   0     1525.28     1563.70     30.35 o
   2   0   0     6483.35     6422.90     81.43 o
   3   0   0      571.06      570.80      8.90 o
   4   0   0        7.84        7.78      0.66 o
   5   0   0      749.60      795.97     12.59 o
   6   0   0       26.65       26.85      1.31 o
   7   0   0       92.61       93.70      2.55 o
   8   0   0       27.51       30.80      2.37 o
   9   0   0        0.65        0.66      1.13 o
  10   0   0       17.49       20.53      3.36 o
  11   0   0       11.26        7.16      2.67 o
 -10   1   0        5.01        7.08      1.73 o
  -9   1   0       20.77       22.43      2.89 o
  -8   1   0       24.46       21.98      2.07 o
  -7   1   0        3.90        6.05      1.22 o
  -6   1   0       37.46       35.23      1.35 o
  -5   1   0      225.29      240.67      4.41 o
  -4   1   0      565.99      608.15      9.61 o
  -3   1   0      216.00      220.72      3.20 o
  -2   1   0     1400.79     1382.93     30.01 o
  -1   1   0      708.00      735.42     20.69 o
   1   1   0      105.08      105.00      2.07 o
   2   1   0     1809.54     1865.49     27.60 o
   3   1   0      585.58      585.94      9.14 o
   4   1   0      518.01      514.71      8.90 o
   5   1   0      107.48      112.48      2.54 o
   6   1   0        1.57        1.18      0.61 o
   7   1   0       15.84       17.50      1.29 o
   8   1   0       15.39       15.53      1.70 o
   9   1   0       82.58       83.24      6.08 o
  10   1   0        4.54        3.28      2.07 o
 -11   2   0        4.80        7.24      2.67 o
 -10   2   0       33.55       36.87      3.14 o
  -9   2   0       10.34       11.40      1.79 o
  -8   2   0       39.49       37.87      2.63 o
  -7   2   0        6.41        4.18      1.07 o
  -6   2   0        9.92        8.10      1.42 o
  -5   2   0        0.57        1.23      0.73 o
  -4   2   0      196.83      193.92      4.69 o
  -3   2   0      139.95      139.18      8.01 o
  -2   2   0       14.29       13.05      1.19 o
  -1   2   0      172.89      174.74      3.50 o
   0   2   0      392.33      409.76      6.04 o
   1   2   0     1434.36     1397.01     23.74 o
   2   2   0      694.41      728.03      9.13 o
   3   2   0       86.59       82.92      1.78 o
   4   2   0       10.79       15.84      0.93 o
   5   2   0       26.72       28.62      1.34 o
   6   2   0       49.51       51.07      1.77 o
   7   2   0       40.01       40.84      2.98 o
   8   2   0      169.89      174.43      4.13 o
   9   2   0       89.94       84.17      5.61 o
  10   2   0        0.71        0.69      1.90 o
 -11   3   0       25.15       28.72      4.40 o
 -10   3   0        4.82        5.67      1.76 o
  -9   3   0        0.70       -1.08      1.10 o
  -8   3   0      178.05      176.14      7.46 o
  -7   3   0       18.81       20.96      1.95 o
  -6   3   0      222.66      211.92      5.70 o
  -5   3   0      154.53      149.65      7.11 o
  -4   3   0       10.95       11.91      1.16 o
  -3   3   0      663.75      666.50     24.75 o
  -2   3   0       42.62       46.58      0.88 o
  -1   3   0      578.36      627.60      9.25 o
   0   3   0     1835.88     1829.59     37.25 o
   1   3   0      607.36      589.72     10.49 o
   2   3   0     1742.17     1747.75     59.68 o
   3   3   0      868.43      920.49     14.38 o
   4   3   0     1936.30     2059.85     29.78 o
   5   3   0       74.65       69.19      2.29 o
   6   3   0        3.17        4.63      0.70 o
   7   3   0       14.38       14.24      1.20 o
   8   3   0      203.98      216.64      8.19 o
  10   3   0        0.97       -1.55      1.55 o
 -10   4   0        7.66        9.49      2.67 o
  -9   4   0       54.81       59.15      4.01 o
  -8   4   0        1.19       -0.50      1.03 o
  -7   4   0       36.25       37.20      3.71 o
  -6   4   0       77.34       73.54      2.99 o
  -5   4   0       38.13       37.83      1.98 o
  -4   4   0      482.02      471.95     10.09 o
  -3   4   0      110.57      106.93      3.06 o
  -2   4   0      270.92      273.93      6.65 o
  -1   4   0       36.64       34.72      0.99 o
   0   4   0      106.65      104.66      2.01 o
   1   4   0     1179.45     1213.03     17.57 o
   2   4   0       40.76       32.94      1.36 o
   3   4   0       56.38       70.99      2.16 o
   4   4   0     1048.27     1100.87     16.33 o
   5   4   0       44.13       41.51      1.59 o
   6   4   0       88.98       90.99      5.30 o
   7   4   0       79.87       75.68      3.05 o
   8   4   0       40.28       41.82      5.17 o
   9   4   0       40.59       38.64      3.79 o
  10   4   0       16.79       14.75      2.93 o
 -10   5   0       15.22       16.28      2.39 o
  -9   5   0        0.00        0.91      1.22 o
  -8   5   0       90.68       91.59      3.99 o
  -7   5   0      221.24      218.95     13.80 o
  -6   5   0       53.49       50.07      4.48 o
  -5   5   0     1068.35      981.26     33.29 o
  -4   5   0       86.67       79.99      8.67 o
  -3   5   0      270.68      265.57      4.66 o
  -2   5   0       72.01       88.21      2.46 o
  -1   5   0      212.16      247.40      4.20 o
   0   5   0      216.76      220.79      3.81 o
   1   5   0       14.32       20.87      0.84 o
   2   5   0       69.91       66.31      2.12 o
   3   5   0       60.53       55.71      2.16 o
   4   5   0        1.62        2.63      0.67 o
   5   5   0       24.75       25.17      1.81 o
   6   5   0        0.12       -0.44      1.34 o
   7   5   0       87.69       91.17      3.44 o
   8   5   0       28.43       26.78      4.48 o
   9   5   0        1.25        1.91      1.47 o
  10   5   0        3.82        6.12      2.41 o
 -10   6   0       12.05        7.61      2.89 o
  -9   6   0      143.78      146.73      5.60 o
  -8   6   0       19.97       16.75      2.10 o
  -7   6   0       93.33       95.31      7.98 o
  -6   6   0        0.12       -0.56      0.91 o
  -5   6   0      689.03      631.96     13.59 o
  -4   6   0      212.95      198.70      5.74 o
  -3   6   0      904.11      898.29     14.07 o
  -2   6   0        5.58        6.74      0.63 o
  -1   6   0      322.36      333.58      5.57 o
   0   6   0      101.55       96.15      3.72 o
   1   6   0      135.60      131.68      2.59 o
   2   6   0       36.62       35.22      3.23 o
   3   6   0        0.01        1.06      0.64 o
   4   6   0        7.68        9.72      1.15 o
   5   6   0       26.93       26.84      1.90 o
   6   6   0       16.13       14.88      1.61 o
   7   6   0        5.46        3.92      1.28 o
   8   6   0      117.44      112.07      4.26 o
   9   6   0       15.81       12.96      3.75 o
  10   6   0        2.91        2.76      2.33 o
  -9   7   0      117.56      125.28      5.27 o
  -8   7   0        4.39        5.25      1.67 o
  -7   7   0      258.59      260.19      9.83 o
  -6   7   0       49.70       54.14      2.89 o
  -5   7   0       39.71       42.41      2.40 o
  -4   7   0      506.64      476.25     10.63 o
  -3   7   0       19.81       20.80      1.05 o
  -2   7   0      173.16      157.35      3.20 o
  -1   7   0      427.47      439.87      7.22 o
   0   7   0       20.43       23.33      1.06 o
   1   7   0      181.77      179.14      3.40 o
   2   7   0       41.70       40.04      2.33 o
   3   7   0       54.67       47.28      2.16 o
   4   7   0      227.23      236.25      5.80 o
   5   7   0      191.39      181.36      5.69 o
   6   7   0       11.61       12.14      1.63 o
   7   7   0       28.49       22.91      2.23 o
   8   7   0       30.75       28.78      2.55 o
   9   7   0       14.13       15.67      4.05 o
  -9   8   0        9.72        9.00      2.06 o
  -8   8   0       39.73       41.37      3.32 o
  -7   8   0        2.89        3.05      1.37 o
  -6   8   0       19.37       21.76      2.23 o
  -5   8   0      176.84      168.73      5.78 o
  -4   8   0        0.85        0.17      0.88 o
  -3   8   0      418.19      372.97      6.72 o
  -2   8   0       61.12       62.61      1.85 o
  -1   8   0      193.78      154.79      3.28 o
   0   8   0        5.94        9.64      0.83 o
   1   8   0       34.97       32.86      1.20 o
   2   8   0       18.58       17.56      1.49 o
   3   8   0       84.92       79.51      2.91 o
   4   8   0        2.63        2.58      1.06 o
   5   8   0       38.23       32.49      2.31 o
   6   8   0       15.57       17.87      1.92 o
   7   8   0        0.03       -0.97      0.97 o
   8   8   0        4.87        4.62      1.57 o
   9   8   0        0.40        1.26      1.40 o
  -8   9   0        0.54        1.07      2.46 o
  -7   9   0       68.86       69.56      3.71 o
  -6   9   0        5.81        5.97      1.51 o
  -5   9   0        6.93        8.01      1.49 o
  -4   9   0       94.92      104.83      3.93 o
  -3   9   0       33.09       35.17      2.27 o
  -2   9   0       39.56       29.03      1.41 o
  -1   9   0      672.84      572.69     11.07 o
   0   9   0        4.60        7.22      0.81 o
   1   9   0      103.54       95.70      3.20 o
   2   9   0       27.65       30.18      2.06 o
   3   9   0       31.62       32.05      2.21 o
   4   9   0      159.41      155.86      4.70 o
   5   9   0        1.13        0.72      1.16 o
   6   9   0       26.31       22.74      2.33 o
   7   9   0        0.01        0.00      1.68 o
   8   9   0        7.87        6.07      1.84 o
  -8  10   0       10.33       10.79      2.11 o
  -7  10   0      106.19      106.89      6.08 o
  -6  10   0       56.49       65.68      3.63 o
  -5  10   0       24.12       23.02      2.29 o
  -4  10   0      139.42      128.42      4.79 o
  -3  10   0      157.55      139.11      9.79 o
  -2  10   0       99.41      110.25      2.91 o
  -1  10   0       51.69       45.87      2.58 o
   0  10   0       75.12       73.13      2.84 o
   1  10   0      130.73      133.60      4.11 o
   2  10   0       17.30       19.91      1.83 o
   3  10   0       89.41       88.02      3.39 o
   4  10   0       18.31       18.72      1.98 o
   5  10   0        1.27        2.56      1.26 o
   6  10   0        7.08        8.23      1.68 o
   7  10   0        0.95        3.48      1.61 o
   8  10   0        2.17       -0.17      2.59 o
  -7  11   0       16.49       15.90      2.36 o
  -6  11   0       93.46       93.59      4.45 o
  -5  11   0       11.47       11.74      1.89 o
  -4  11   0        8.94        8.79      1.68 o
  -3  11   0       31.48       30.46      2.53 o
  -2  11   0       61.58       64.84      2.87 o
  -1  11   0       13.02       15.97      1.61 o
   0  11   0      244.34      234.59      6.07 o
   1  11   0        4.09        3.25      1.38 o
   2  11   0        0.25        0.20      0.94 o
   3  11   0       87.16       84.19      6.34 o
   4  11   0        1.15        1.94      1.18 o
   5  11   0        7.56        9.71      4.10 o
   6  11   0        3.86        3.75      4.48 o
   7  11   0        0.10       -0.09      1.35 o
  -6  12   0       13.19       11.21      2.10 o
  -5  12   0        2.74        1.34      1.40 o
  -4  12   0       16.49       12.62      2.76 o
  -3  12   0        1.43        0.17      1.55 o
  -2  12   0        0.09       -0.95      1.38 o
  -1  12   0       64.33       64.45      2.92 o
   0  12   0       37.95       37.12      2.56 o
   1  12   0        0.07       -1.08      1.08 o
   2  12   0        4.67        7.65      1.52 o
   3  12   0       86.99       86.29      4.36 o
   4  12   0       27.96       24.08      2.41 o
   5  12   0        3.47        4.56      1.51 o
   6  12   0        0.85        1.81      1.51 o
  -5  13   0       31.77       28.27      3.10 o
  -4  13   0       10.57        7.33      2.59 o
  -3  13   0       67.60       65.63      5.35 o
  -1  13   0      153.23      158.69      7.24 o
   0  13   0       29.29       32.11      2.58 o
   1  13   0       43.13       46.78      6.47 o
   2  13   0       43.99       52.58      5.17 o
   3  13   0        2.42        3.76      1.40 o
   4  13   0       10.69        9.03      1.88 o
  -3  14   0      161.46      174.21      9.14 o
  -2  14   0       75.55       75.63      6.30 o
  -1  14   0       15.95       14.75      3.02 o
   0  14   0        2.08        1.55      1.98 o
   1  14   0        8.02        9.33      1.77 o
   2  14   0       16.71       20.59      2.34 o
   3  14   0        8.31        5.82      1.65 o
  -2 -14   1       12.77        8.97      2.59 o
  -1 -14   1        2.76        3.54      2.03 o
   0 -14   1       47.52       56.14      5.09 o
   1 -14   1        8.90        5.61      2.33 o
  -4 -13   1        4.59        5.27      2.67 o
  -3 -13   1       24.81       21.58      2.37 o
  -2 -13   1        0.05        0.09      1.20 o
  -1 -13   1       36.53       32.84      2.68 o
   0 -13   1       47.33       43.87      3.02 o
   1 -13   1       20.16       23.03      3.28 o
   3 -13   1       53.64       53.47      5.35 o
   4 -13   1        1.78       -0.26      2.07 o
  -5 -12   1       17.07       17.70      2.33 o
  -4 -12   1       26.95       22.78      2.46 o
  -3 -12   1       15.84       14.65      2.00 o
  -2 -12   1        0.88       -0.13      2.16 o
  -1 -12   1      122.73      128.14      4.45 o
   0 -12   1        0.63        2.41      1.22 o
   1 -12   1       60.86       63.12      3.01 o
   2 -12   1       77.08       85.21      5.09 o
   3 -12   1       27.00       25.36      3.71 o
   4 -12   1      147.72      154.14      5.57 o
   5 -12   1        3.56        3.22      1.47 o
   6 -12   1       57.95       64.10      6.43 o
  -6 -11   1       85.70       88.41      5.35 o
  -5 -11   1        1.55       -0.79      1.26 o
  -4 -11   1       10.66       13.14      1.90 o
  -3 -11   1       42.58       44.01      2.95 o
  -2 -11   1        0.05       -0.16      0.93 o
  -1 -11   1        4.35        8.53      2.41 o
   0 -11   1       14.14       13.94      2.54 o
   1 -11   1       30.30       32.99      3.32 o
   2 -11   1       33.20       28.72      3.10 o
   3 -11   1       51.23       46.75      2.90 o
   4 -11   1        8.51       12.20      2.89 o
   5 -11   1       15.25       13.54      1.98 o
   6 -11   1       13.63       11.82      2.06 o
   7 -11   1        0.29        1.10      1.43 o
  -7 -10   1       12.33        9.87      1.99 o
  -6 -10   1      221.88      231.49      7.46 o
  -5 -10   1       12.48       11.84      1.80 o
  -4 -10   1      136.05      147.66      4.81 o
  -3 -10   1       81.67       80.86      3.34 o
  -2 -10   1        8.88        8.03      2.76 o
  -1 -10   1       35.56       35.86      2.26 o
   0 -10   1      119.42      111.33      3.69 o
   1 -10   1       94.40       94.39      3.29 o
   2 -10   1       59.74       64.02      3.02 o
   3 -10   1        0.76        1.22      1.07 o
   4 -10   1       99.77      100.58      4.02 o
   5 -10   1       43.48       41.20      3.28 o
   6 -10   1       56.07       56.23      4.66 o
   7 -10   1       29.49       22.86      4.23 o
   8 -10   1        3.48        4.14      1.98 o
  -8  -9   1        6.16        4.82      1.72 o
  -7  -9   1        0.16        1.61      1.41 o
  -6  -9   1        0.03       -2.14      2.37 o
  -5  -9   1        2.07       -0.13      1.42 o
  -4  -9   1       91.29       93.18      3.58 o
  -3  -9   1        2.43        3.20      1.03 o
  -2  -9   1      112.12      107.91      5.91 o
  -1  -9   1       27.33       32.26      3.54 o
   0  -9   1       65.40       63.40      2.53 o
   1  -9   1        3.89        2.69      1.24 o
   2  -9   1        5.56        3.47      0.75 o
   3  -9   1        6.20        3.71      1.07 o
   4  -9   1       30.17       32.01      2.44 o
   5  -9   1        0.46        0.47      1.07 o
   6  -9   1       37.80       37.65      2.89 o
   7  -9   1       36.87       35.62      3.01 o
   8  -9   1       11.14       14.12      2.28 o
  -9  -8   1        0.81        2.67      2.85 o
  -8  -8   1        1.86        0.78      1.49 o
  -7  -8   1        6.07        5.50      1.68 o
  -6  -8   1       17.93       21.32      4.87 o
  -5  -8   1       18.27       18.88      1.89 o
  -4  -8   1       53.69       50.59      2.80 o
  -3  -8   1      299.64      272.62      6.48 o
  -2  -8   1      536.66      490.48     25.74 o
  -1  -8   1      349.33      340.38      7.43 o
   0  -8   1      122.27      114.01      2.65 o
   1  -8   1      270.08      267.56      5.85 o
   2  -8   1      286.99      244.52      4.65 o
   3  -8   1        1.81        5.77      0.76 o
   4  -8   1        3.41        3.43      1.21 o
   5  -8   1       25.21       24.41      2.13 o
   6  -8   1        3.05        3.62      1.28 o
   7  -8   1        1.04        1.53      1.25 o
   8  -8   1       35.42       32.76      2.93 o
   9  -8   1       12.39       19.34      2.62 o
  -9  -7   1       17.56       21.55      2.52 o
  -8  -7   1       39.13       36.06      2.91 o
  -7  -7   1      116.05      120.99      4.41 o
  -6  -7   1       59.96       59.53      2.91 o
  -5  -7   1        2.30        1.81      1.10 o
  -4  -7   1      193.64      182.84      6.17 o
  -3  -7   1     1492.10     1450.81     60.07 o
  -2  -7   1     2503.97     2444.24     42.47 o
  -1  -7   1      676.42      706.12     10.97 o
   0  -7   1      337.14      343.89      5.85 o
   1  -7   1      319.41      321.83      5.60 o
   2  -7   1       46.35       35.99      2.04 o
   3  -7   1       25.69       21.61      1.14 o
   4  -7   1       98.46       97.54      4.10 o
   5  -7   1        0.27       -0.53      0.77 o
   6  -7   1        4.71        2.09      1.07 o
   7  -7   1       55.50       53.56      3.05 o
   8  -7   1        0.02       -0.09      1.22 o
   9  -7   1       34.41       35.16      3.23 o
  -9  -6   1        9.21        7.30      1.84 o
  -8  -6   1        2.91        4.01      1.49 o
  -7  -6   1       75.93       74.31      3.75 o
  -6  -6   1        9.77        7.30      1.35 o
  -5  -6   1       48.66       46.64      2.33 o
  -4  -6   1       33.23       33.78      1.83 o
  -3  -6   1        4.22        3.87      2.24 o
  -2  -6   1      610.90      563.68     11.56 o
  -1  -6   1       34.21       35.37      1.07 o
   0  -6   1       83.14       82.63      1.95 o
   1  -6   1      627.45      623.03     10.36 o
   2  -6   1        1.67        0.72      0.40 o
   3  -6   1       84.34       85.84      2.08 o
   4  -6   1       80.96       71.42      2.77 o
   5  -6   1        2.01        2.72      0.98 o
   6  -6   1       46.99       45.17      2.56 o
   7  -6   1      183.02      185.07     22.85 o
   8  -6   1        3.82        3.64      1.36 o
   9  -6   1       62.53       70.24      3.81 o
  10  -6   1       11.34       16.31      2.44 o
 -10  -5   1        1.00       -0.34      1.98 o
  -9  -5   1        0.22       -1.16      1.25 o
  -8  -5   1        5.64        7.60      1.55 o
  -7  -5   1       49.00       49.02      2.64 o
  -6  -5   1       63.13       64.61      3.62 o
  -5  -5   1        8.23        7.17      1.13 o
  -4  -5   1        2.41        1.40      0.82 o
  -3  -5   1       67.70       72.79      2.43 o
  -2  -5   1       50.03       44.86      1.77 o
  -1  -5   1      200.14      226.13      3.22 o
   0  -5   1       71.37       66.55      1.57 o
   1  -5   1       41.05       65.73      1.62 o
   2  -5   1       51.69       79.23      1.83 o
   3  -5   1      391.10      388.79     16.22 o
   4  -5   1        3.42        0.69      0.73 o
   5  -5   1      219.20      214.59     14.75 o
   6  -5   1      193.07      189.73      5.48 o
   7  -5   1      190.03      189.43      5.76 o
   8  -5   1       24.08       24.61      2.37 o
   9  -5   1        3.08        0.13      1.19 o
  10  -5   1        4.26        4.70      1.74 o
 -10  -4   1        1.00       -0.17      1.98 o
  -9  -4   1       29.76       31.22      3.54 o
  -8  -4   1        0.73        2.19      1.32 o
  -7  -4   1       61.40       63.35      2.91 o
  -6  -4   1        0.12        0.01      0.78 o
  -5  -4   1       24.43       22.07      1.12 o
  -4  -4   1        8.42        6.16      0.70 o
  -3  -4   1       17.18       21.36      1.64 o
  -2  -4   1      568.36      550.32     10.25 o
  -1  -4   1        9.98        7.83      0.42 o
   0  -4   1      170.88      172.40      3.02 o
   1  -4   1     3003.90     3363.56     47.70 o
   2  -4   1      707.55      836.33     12.40 o
   3  -4   1      134.09      133.02      2.18 o
   4  -4   1        0.29       -0.47      0.55 o
   5  -4   1      177.47      156.28      4.45 o
   6  -4   1      397.66      397.96      9.29 o
   7  -4   1       31.86       35.54      2.53 o
   8  -4   1        1.12       -0.62      0.95 o
   9  -4   1        0.14        0.66      1.22 o
  10  -4   1        5.46        4.76      1.68 o
 -10  -3   1        6.14        6.12      2.50 o
  -9  -3   1        8.95        5.43      2.07 o
  -8  -3   1        5.96        8.23      1.49 o
  -7  -3   1       18.01       16.87      1.67 o
  -6  -3   1       12.57       12.40      1.04 o
  -5  -3   1      306.33      299.42      5.27 o
  -4  -3   1        0.42        0.59      0.39 o
  -3  -3   1      216.64      205.89      4.71 o
  -2  -3   1      425.21      418.70     12.38 o
  -1  -3   1      382.99      404.40      7.32 o
   0  -3   1      745.54      739.43     10.95 o
   1  -3   1      686.46      733.21     10.77 o
   2  -3   1      643.38      705.44      9.16 o
   3  -3   1      659.74      671.06     13.26 o
   4  -3   1      191.45      184.11      5.09 o
   5  -3   1      265.03      274.70      6.61 o
   6  -3   1      158.11      158.02      4.63 o
   7  -3   1        2.99        2.37      1.03 o
   8  -3   1       24.07       23.46      2.98 o
   9  -3   1       34.91       32.58      2.80 o
  10  -3   1        2.28        2.05      3.49 o
  11  -3   1       30.51       26.13      4.23 o
 -10  -2   1        0.16       -0.43      1.90 o
  -9  -2   1       78.04       84.26      5.61 o
  -8  -2   1      215.98      219.72      6.03 o
  -7  -2   1      567.48      581.45     10.06 o
  -6  -2   1       47.65       51.74      1.81 o
  -5  -2   1       57.95       63.19      1.85 o
  -4  -2   1       23.09       24.49      1.00 o
  -3  -2   1        0.07       -0.18      0.37 o
  -2  -2   1       28.06       34.60      0.91 o
  -1  -2   1       29.04       26.63      0.73 o
   0  -2   1      143.66      150.91      3.66 o
   1  -2   1       39.84       38.99      0.78 o
   2  -2   1      995.91     1036.93     13.42 o
   3  -2   1        5.56        5.67      1.21 o
   4  -2   1       48.33       44.83      1.80 o
   5  -2   1      335.48      325.02      7.37 o
   6  -2   1       55.14       52.27      2.38 o
   7  -2   1        1.94        1.77      0.98 o
   8  -2   1      123.00      136.72      5.65 o
   9  -2   1        3.03        2.43      1.68 o
  10  -2   1        6.74        6.41      1.73 o
  11  -2   1       66.52       66.90      4.05 o
 -10  -1   1       28.57       37.69      4.57 o
  -9  -1   1        7.15        6.55      2.24 o
  -8  -1   1       51.25       53.14      2.75 o
  -7  -1   1      329.79      338.58      6.40 o
  -6  -1   1       56.23       58.45      1.94 o
  -5  -1   1      177.75      174.35      3.56 o
  -4  -1   1      168.08      157.48      3.12 o
  -3  -1   1        9.76        9.54      1.09 o
  -2  -1   1        3.70        2.22      0.45 o
  -1  -1   1      132.58      126.45      2.82 o
   0  -1   1      196.23      205.89      2.18 o
   1  -1   1       11.81        9.55      0.34 o
   2  -1   1      141.68      132.63      2.22 o
   3  -1   1      542.94      556.69     15.66 o
   4  -1   1      905.54      907.84     13.94 o
   5  -1   1      410.86      447.67      7.39 o
   6  -1   1      703.57      743.25     18.74 o
   7  -1   1       27.61       29.52      5.00 o
   8  -1   1        2.10        1.94      1.08 o
   9  -1   1       74.54       71.02      3.44 o
  10  -1   1       12.95       13.12      2.01 o
  11  -1   1       12.14       10.79      2.13 o
 -10   0   1       33.66       39.07      4.48 o
  -9   0   1       41.94       42.70      3.01 o
  -8   0   1       83.36       84.21      3.50 o
  -7   0   1       43.64       41.44      1.76 o
  -6   0   1      195.88      189.71      5.47 o
  -5   0   1      262.03      255.45      4.72 o
  -4   0   1       35.62       37.16      1.22 o
  -3   0   1      906.17      890.41     13.64 o
  -2   0   1      214.27      208.67      3.51 o
  -1   0   1      156.79      175.72      2.96 o
   1   0   1       83.24       77.07      2.16 o
   2   0   1     1756.06     1813.22     22.57 o
   3   0   1       77.01       90.78      1.82 o
   4   0   1      438.40      440.56     11.33 o
   5   0   1      151.57      179.84      3.49 o
   6   0   1      126.02      121.55      2.77 o
   7   0   1        7.43        8.61      0.92 o
   8   0   1       64.14       64.85      3.45 o
   9   0   1       45.23       48.96      2.93 o
  10   0   1       24.96       25.34      2.50 o
  11   0   1        3.89        4.83      2.50 o
 -10   1   1        0.13        0.34      1.30 o
  -9   1   1       24.12       28.49      2.52 o
  -8   1   1       49.99       43.20      4.14 o
  -7   1   1      176.82      174.43      5.15 o
  -6   1   1      220.54      230.73      4.51 o
  -5   1   1       70.12       71.83      1.90 o
  -4   1   1      905.24      947.32     14.64 o
  -3   1   1      491.90      534.15      8.44 o
  -2   1   1      117.16      103.78      1.96 o
  -1   1   1      229.44      228.50      3.10 o
   0   1   1      197.50      221.54      3.24 o
   1   1   1        3.12        2.75      0.22 o
   2   1   1     1035.63     1050.69     18.53 o
   3   1   1      281.86      300.03      4.92 o
   4   1   1        3.34        2.10      0.45 o
   5   1   1      328.95      328.04      5.71 o
   6   1   1       27.97       24.28      1.23 o
   7   1   1       90.32       90.67      2.53 o
   8   1   1       41.15       44.97      4.27 o
   9   1   1       15.03       16.54      3.45 o
  10   1   1       11.17       15.09      3.10 o
  11   1   1       31.71       35.62      4.66 o
 -10   2   1        5.26        4.31      1.59 o
  -9   2   1       28.54       33.46      3.15 o
  -8   2   1       19.19       15.59      1.89 o
  -7   2   1       73.41       64.45      2.96 o
  -6   2   1       23.57       20.55      1.72 o
  -5   2   1        5.16        7.92      1.07 o
  -4   2   1     1023.54     1119.74     24.45 o
  -3   2   1      240.43      278.62     10.46 o
  -2   2   1     1215.22     1247.74     34.64 o
  -1   2   1       22.72       20.92      0.70 o
   0   2   1      176.77      191.38      2.94 o
   1   2   1      327.67      337.75      6.24 o
   2   2   1      315.00      304.63      6.13 o
   3   2   1       29.74       28.59      1.49 o
   4   2   1       65.61       68.47      1.81 o
   5   2   1       72.04       69.17      2.82 o
   6   2   1       66.56       73.67      2.66 o
   7   2   1      188.82      185.75      3.99 o
   8   2   1       26.81       25.38      1.74 o
   9   2   1      299.52      294.34     11.38 o
  10   2   1       40.73       32.43      4.23 o
  11   2   1        0.54        0.86      2.16 o
 -10   3   1        0.09        0.79      1.42 o
  -9   3   1      103.76      107.51      4.48 o
  -8   3   1       10.68        8.82      1.90 o
  -7   3   1        0.71        1.58      0.99 o
  -6   3   1      214.22      221.80      5.94 o
  -5   3   1       25.76       24.36      1.17 o
  -4   3   1      242.14      226.35      4.01 o
  -3   3   1      744.58      811.36     20.49 o
  -2   3   1      191.61      210.22      3.56 o
  -1   3   1       18.87       20.69      0.68 o
   0   3   1     1636.53     1731.73     24.38 o
   1   3   1       70.51       73.99      1.20 o
   2   3   1      206.92      204.44      2.84 o
   3   3   1       35.20       32.29      0.95 o
   4   3   1       33.22       29.70      1.44 o
   5   3   1       15.67       12.76      0.86 o
   6   3   1        9.48       10.28      0.94 o
   7   3   1        7.43        7.96      1.09 o
   8   3   1        0.51        0.97      1.09 o
   9   3   1      183.69      194.82      8.80 o
 -10   4   1       10.19       10.25      2.07 o
  -9   4   1      108.22      104.81      4.57 o
  -8   4   1        0.90        0.52      1.16 o
  -7   4   1      121.78      127.22      4.47 o
  -6   4   1       31.23       28.04      2.10 o
  -5   4   1        7.39        7.32      1.42 o
  -4   4   1      263.59      253.04      4.33 o
  -3   4   1      474.17      461.52      7.37 o
  -2   4   1      757.87      764.84     17.74 o
  -1   4   1     2017.89     2086.43     29.52 o
   0   4   1      199.61      217.87      3.58 o
   1   4   1     1911.93     2102.35     30.02 o
   2   4   1      244.50      230.37      3.15 o
   3   4   1       21.81       23.38      0.59 o
   4   4   1      169.64      164.69      3.77 o
   5   4   1       24.12       21.37      1.00 o
   6   4   1        7.81       10.35      0.87 o
   7   4   1       75.10       76.68      2.93 o
   8   4   1        3.10        3.54      1.18 o
   9   4   1        1.34       -0.13      1.20 o
  10   4   1        0.37        1.03      1.81 o
 -10   5   1       21.24       27.88      2.98 o
  -9   5   1        9.84        7.59      2.93 o
  -8   5   1       17.83       21.91      2.28 o
  -7   5   1        3.56        3.23      1.22 o
  -6   5   1        2.47        1.16      0.91 o
  -5   5   1       18.07       16.09      1.59 o
  -4   5   1      523.71      510.45     11.13 o
  -3   5   1      513.69      495.44      9.48 o
  -2   5   1      109.62      129.24      2.79 o
  -1   5   1       31.10       32.98      1.34 o
   0   5   1     1405.30     1648.69     23.83 o
   1   5   1     2173.37     2323.21     33.35 o
   2   5   1      208.21      196.12      6.64 o
   3   5   1       64.24       60.93      3.67 o
   4   5   1      458.10      471.68      9.34 o
   5   5   1       20.66       22.83      1.58 o
   6   5   1        8.02        5.28      1.07 o
   7   5   1       15.39       15.35      1.63 o
   8   5   1        0.03        0.27      1.25 o
   9   5   1       17.36       15.86      2.06 o
  10   5   1        0.09        1.72      1.90 o
  -9   6   1        0.91        2.20      1.43 o
  -8   6   1        1.49        1.98      1.38 o
  -7   6   1        4.34        2.30      1.19 o
  -6   6   1        1.09        1.57      1.03 o
  -5   6   1      364.94      354.68      9.44 o
  -4   6   1      800.15      737.23     22.08 o
  -3   6   1      125.78      121.85      2.65 o
  -2   6   1      116.76      129.25      6.55 o
  -1   6   1      315.46      354.51      5.85 o
   0   6   1        0.06        2.78      0.49 o
   1   6   1       55.51       68.24      1.72 o
   2   6   1       22.35       20.78      0.79 o
   3   6   1      188.34      192.63      4.59 o
   4   6   1        0.66       -0.07      0.65 o
   5   6   1       54.47       51.70      2.31 o
   6   6   1       38.58       44.14      2.25 o
   7   6   1        6.08        3.28      1.90 o
   8   6   1       65.97       70.98      4.61 o
   9   6   1       23.32       23.85      2.44 o
  10   6   1        3.94        2.67      1.90 o
  -9   7   1       68.87       68.29      3.87 o
  -8   7   1        9.37        7.34      2.16 o
  -7   7   1      177.15      174.57      9.23 o
  -6   7   1        7.82        6.90      1.36 o
  -5   7   1      282.46      267.96      7.06 o
  -4   7   1        0.34       -0.72      0.72 o
  -3   7   1        1.92        2.81      0.60 o
  -2   7   1      224.52      207.18      4.86 o
  -1   7   1       37.39       35.91      1.31 o
   0   7   1       19.38       14.11      0.93 o
   1   7   1      740.27      744.25     11.46 o
   2   7   1       58.04       62.63      2.25 o
   3   7   1      230.16      231.31      5.44 o
   4   7   1      602.40      597.28     11.83 o
   5   7   1      161.97      153.38      4.38 o
   6   7   1       40.32       42.15      2.27 o
   7   7   1        1.14       -0.60      0.97 o
   8   7   1        0.22       -1.07      1.07 o
   9   7   1       11.35       10.19      1.94 o
  -9   8   1        4.55        4.26      2.76 o
  -8   8   1       17.37       16.18      2.27 o
  -7   8   1       47.85       51.50      3.16 o
  -6   8   1        5.19        6.97      1.49 o
  -5   8   1       93.78       85.71      3.56 o
  -4   8   1        4.84        3.11      1.42 o
  -3   8   1        0.04        0.33      0.52 o
  -2   8   1      100.79       97.72      2.43 o
  -1   8   1        6.53        4.36      0.76 o
   0   8   1       55.11       46.43      1.62 o
   1   8   1       34.62       35.01      1.29 o
   2   8   1      180.16      174.58      7.68 o
   3   8   1       88.32       89.55      3.09 o
   4   8   1     1486.62     1452.93     56.10 o
   5   8   1      599.30      557.54     11.58 o
   6   8   1      106.92      111.26      3.92 o
   7   8   1       10.86       10.46      1.69 o
   8   8   1       27.27       23.58      2.43 o
   9   8   1       68.38       68.17      6.55 o
  10   8   1       13.36       11.04      3.45 o
  -8   9   1       15.21       14.97      2.28 o
  -7   9   1       27.25       23.99      2.62 o
  -6   9   1       41.02       46.04      4.66 o
  -5   9   1        2.68        1.27      1.64 o
  -4   9   1        4.58        4.46      1.85 o
  -3   9   1       25.27       25.38      2.07 o
  -2   9   1       75.61       73.10      2.16 o
  -1   9   1       23.90       15.15      1.11 o
   0   9   1      516.09      443.99      7.57 o
   1   9   1       33.84       27.99      1.32 o
   2   9   1      188.72      179.79      5.17 o
   3   9   1       79.68       69.90      2.82 o
   4   9   1      239.83      220.35      5.80 o
   5   9   1      270.89      267.86      6.83 o
   6   9   1       21.68       24.73      2.25 o
   7   9   1       17.41       17.40      2.03 o
   8   9   1       14.59       16.83      2.29 o
   9   9   1        3.37       -0.34      2.41 o
  -8  10   1       19.60       21.99      3.79 o
  -7  10   1       51.18       44.98      7.89 o
  -6  10   1       29.18       26.36      2.64 o
  -5  10   1       53.73       46.13      2.90 o
  -4  10   1      132.30      134.67      5.61 o
  -3  10   1        0.20       -0.03      0.88 o
  -2  10   1      102.65      101.78      2.72 o
  -1  10   1        2.09       -0.50      0.50 o
   0  10   1        1.44        2.36      0.66 o
   1  10   1        0.94        1.92      0.94 o
   2  10   1        9.70       10.39      3.45 o
   3  10   1       15.74       19.08      3.62 o
   4  10   1       28.52       29.80      2.31 o
   5  10   1        9.97       11.63      1.74 o
   6  10   1       39.05       37.13      2.82 o
   7  10   1        9.32        8.17      1.74 o
   8  10   1        2.62        3.15      1.52 o
  -7  11   1       15.74       24.26      3.36 o
  -6  11   1       30.87       28.19      3.36 o
  -5  11   1       46.45       47.28      4.18 o
  -4  11   1       35.44       39.03      2.93 o
  -3  11   1       67.15       65.61      3.23 o
  -2  11   1      104.72      109.79      5.52 o
  -1  11   1        0.70       -0.39      1.25 o
   0  11   1       81.95       86.04      3.20 o
   1  11   1       66.05       64.95      5.61 o
   2  11   1      115.79      123.01      4.11 o
   3  11   1        6.40        5.73      1.30 o
   4  11   1        0.08        0.08      1.29 o
   5  11   1       26.21       29.63      2.49 o
   6  11   1       29.99       29.75      2.69 o
   7  11   1        1.58        1.71      1.41 o
  -6  12   1       16.49       13.21      2.19 o
  -5  12   1        0.28        1.00      1.30 o
  -4  12   1       26.13       24.92      2.50 o
  -3  12   1       17.17       19.16      2.10 o
  -1  12   1       44.11       42.87      2.48 o
   0  12   1       13.32       13.66      2.76 o
   1  12   1        5.68        8.01      1.40 o
   2  12   1        0.62       -0.69      1.03 o
   3  12   1        2.11        0.82      1.16 o
   4  12   1        7.53        7.88      1.62 o
   5  12   1       47.19       49.97      3.33 o
   6  12   1        2.37        3.20      1.85 o
  -5  13   1        5.64        4.43      1.62 o
  -4  13   1       51.24       49.68      5.09 o
  -3  13   1        0.22        0.34      1.72 o
  -2  13   1      110.23      108.06      6.64 o
  -1  13   1       82.55       85.72      5.09 o
   0  13   1       46.09       52.26      2.90 o
   1  13   1      113.16      111.31      4.17 o
   2  13   1        1.73        2.44      1.29 o
   3  13   1      117.93      122.15      4.60 o
   4  13   1        0.03        0.26      1.26 o
   5  13   1       10.39        6.36      4.18 o
  -3  14   1       73.69       68.13      5.52 o
  -2  14   1        0.22       -0.43      1.90 o
  -1  14   1        9.17       13.63      2.85 o
   0  14   1      223.07      234.92      9.40 o
   1  14   1        0.00       -1.13      1.13 o
   2  14   1       46.59       49.52      8.24 o
   3  14   1        9.00        8.67      1.80 o
   4  14   1        0.49       -0.26      2.16 o
   2  15   1       19.10       14.40      3.02 o
  -1 -14   2        4.86        3.62      2.07 o
  -3 -13   2        9.41       10.54      5.91 o
  -2 -13   2        1.22        0.45      1.28 o
  -1 -13   2        4.59        2.82      2.98 o
   0 -13   2       14.10       13.43      1.95 o
   1 -13   2        4.05        4.74      2.16 o
   3 -13   2        0.71       -1.38      1.90 o
   4 -13   2      114.61      117.38      7.33 o
  -4 -12   2        7.04        5.02      1.61 o
  -3 -12   2        1.26       -0.86      1.24 o
  -2 -12   2       18.83       16.76      2.06 o
  -1 -12   2        2.22        0.99      1.22 o
   0 -12   2       76.81       84.72      3.60 o
   1 -12   2       37.52       46.74      4.31 o
   2 -12   2       91.91       93.40      5.43 o
   3 -12   2       95.05      103.58      6.47 o
   4 -12   2       94.57       93.75      6.12 o
   5 -12   2       98.29      108.46      4.72 o
   6 -12   2        0.75        2.41      2.33 o
  -6 -11   2       12.41       11.20      3.32 o
  -5 -11   2        4.44        1.40      1.43 o
  -4 -11   2        0.77        0.26      1.94 o
  -3 -11   2        0.61       -0.26      1.12 o
  -2 -11   2       71.55       76.62      3.40 o
  -1 -11   2       71.58       87.22      8.19 o
   0 -11   2        1.26        1.72      1.10 o
   1 -11   2        3.93        3.00      1.15 o
   2 -11   2        9.73        8.45      2.16 o
   3 -11   2       87.77       90.12      3.97 o
   4 -11   2        0.10        0.13      1.21 o
   5 -11   2        0.67        0.61      1.19 o
   6 -11   2        9.52       10.14      1.98 o
   7 -11   2        4.67        5.38      1.89 o
  -7 -10   2        1.64        1.28      1.57 o
  -6 -10   2       12.21       11.70      2.05 o
  -5 -10   2        0.03        0.03      1.60 o
  -4 -10   2       28.71       23.81      2.28 o
  -3 -10   2       11.14       13.01      1.77 o
  -2 -10   2       26.16       27.77      2.23 o
  -1 -10   2       92.77       96.91      9.31 o
   0 -10   2        5.24        4.31      1.16 o
   1 -10   2        2.58        1.91      0.99 o
   2 -10   2      227.58      225.06      4.70 o
   3 -10   2        6.67        8.92      2.98 o
   4 -10   2       54.71       60.10      3.08 o
   5 -10   2       27.81       29.13      2.62 o
   6 -10   2        2.65        4.62      1.58 o
   7 -10   2        1.77        1.92      1.45 o
   8 -10   2       50.59       58.18      4.36 o
  -7  -9   2        0.41        0.95      1.47 o
  -6  -9   2        0.76       -0.80      1.08 o
  -5  -9   2        2.66        0.90      1.72 o
  -4  -9   2        2.19        2.06      1.16 o
  -3  -9   2        1.55       -0.12      0.99 o
  -2  -9   2       19.45       17.62      1.79 o
  -1  -9   2       81.37       76.32      2.95 o
   0  -9   2       43.87       48.44      2.31 o
   1  -9   2      102.65       95.35      2.88 o
   2  -9   2       18.02       17.57      1.26 o
   3  -9   2       34.49       30.18      2.76 o
   4  -9   2       35.70       44.53      4.31 o
   5  -9   2      161.55      146.24      5.17 o
   6  -9   2       77.08       75.92      6.73 o
   7  -9   2       26.95       23.49      2.53 o
   8  -9   2       55.19       52.66      3.63 o
  -8  -8   2       17.96       18.78      2.44 o
  -7  -8   2        6.21        5.88      1.64 o
  -6  -8   2        2.00        2.32      3.28 o
  -5  -8   2        3.02        2.07      1.14 o
  -4  -8   2      112.41      104.00      3.73 o
  -3  -8   2        1.69        1.10      0.95 o
  -2  -8   2      329.77      301.03      6.97 o
  -1  -8   2        7.65       11.29      1.31 o
   0  -8   2       19.09       21.59      1.42 o
   1  -8   2      464.87      426.14      7.28 o
   2  -8   2        0.02        0.32      0.58 o
   3  -8   2     1144.14     1008.08     22.85 o
   4  -8   2       20.30       16.64      1.74 o
   5  -8   2      147.79      134.20      5.95 o
   6  -8   2       84.50       86.74      3.81 o
   7  -8   2       22.79       23.68      2.44 o
   8  -8   2        0.57        0.54      1.28 o
   9  -8   2       39.28       31.92      3.05 o
  -9  -7   2        4.50        9.14      3.10 o
  -8  -7   2        0.31       -1.31      1.34 o
  -7  -7   2        3.60        4.56      1.50 o
  -6  -7   2       26.11       28.08      2.40 o
  -5  -7   2        7.55        7.23      1.39 o
  -4  -7   2       68.51       71.53      2.88 o
  -3  -7   2        0.80        0.44      0.83 o
  -2  -7   2        0.74        2.11      0.85 o
  -1  -7   2        9.59        8.87      0.96 o
   0  -7   2       11.36       10.51      0.85 o
   1  -7   2        6.23        8.10      0.78 o
   2  -7   2        1.81        0.59      0.49 o
   3  -7   2       30.80       23.00      2.47 o
   4  -7   2        9.87        9.60      1.55 o
   5  -7   2      178.13      167.08      5.09 o
   6  -7   2        0.89        1.00      1.03 o
   7  -7   2       89.74       86.98      3.87 o
   8  -7   2        4.39        4.59      1.55 o
   9  -7   2        2.40        1.91      1.60 o
  -9  -6   2        4.03        1.53      1.61 o
  -8  -6   2       22.48       21.98      4.74 o
  -7  -6   2       46.22       49.25      6.34 o
  -6  -6   2      170.20      151.18      4.70 o
  -5  -6   2        9.20        4.56      1.12 o
  -4  -6   2        4.16        2.53      1.03 o
  -3  -6   2      192.18      178.43      6.47 o
  -2  -6   2      179.57      172.58      4.34 o
  -1  -6   2       13.05       13.87      0.97 o
   0  -6   2        0.45        0.68      0.43 o
   1  -6   2       40.89       39.56      1.55 o
   2  -6   2       62.13       66.02      1.77 o
   3  -6   2      207.21      217.49      4.16 o
   4  -6   2      106.69       99.26      3.41 o
   5  -6   2       21.16       21.64      1.91 o
   6  -6   2      214.77      217.03      6.18 o
   7  -6   2        5.01        5.47      1.36 o
   8  -6   2        1.40        0.90      1.22 o
   9  -6   2      135.69      130.08      5.23 o
  10  -6   2        0.66        1.21      1.52 o
  -9  -5   2        9.93        8.35      1.85 o
  -8  -5   2        0.80        4.02      2.03 o
  -7  -5   2       39.76       35.00      3.49 o
  -6  -5   2      108.51      102.73      5.26 o
  -5  -5   2       58.39       62.16      2.64 o
  -4  -5   2        0.46       -0.16      0.78 o
  -3  -5   2      145.74      141.30      3.77 o
  -2  -5   2      104.44       99.47      4.27 o
  -1  -5   2        0.09        1.93      0.39 o
   0  -5   2      234.54      232.61      4.06 o
   1  -5   2      392.03      415.32      7.02 o
   2  -5   2      161.55      153.14      3.52 o
   3  -5   2      480.60      492.06      8.09 o
   4  -5   2       11.92       11.35      1.25 o
   5  -5   2      696.47      674.23     14.26 o
   6  -5   2      191.22      184.73      8.93 o
   7  -5   2      586.47      574.71     13.04 o
   8  -5   2        8.25        9.52      1.64 o
   9  -5   2       10.16       13.62      2.76 o
  10  -5   2       25.16       25.01      2.74 o
  -9  -4   2        0.96        1.12      1.81 o
  -8  -4   2        0.25       -0.36      1.12 o
  -7  -4   2        8.02        5.85      1.32 o
  -6  -4   2       57.05       55.94      7.16 o
  -5  -4   2      210.23      209.78      5.23 o
  -4  -4   2        7.61        8.98      0.64 o
  -3  -4   2       71.17       73.85      1.61 o
  -2  -4   2       18.25       26.43      0.62 o
  -1  -4   2      315.09      302.24      4.73 o
   0  -4   2      441.53      467.65      7.30 o
   1  -4   2       26.38       22.83      1.07 o
   2  -4   2      354.95      368.18      5.91 o
   3  -4   2       77.35       95.41      2.04 o
   4  -4   2       97.83      102.24      3.23 o
   5  -4   2      109.30       99.20      3.35 o
   6  -4   2       31.71       34.58      5.26 o
   7  -4   2      393.34      370.47     18.97 o
   8  -4   2       18.63       15.32      1.89 o
   9  -4   2       70.09       72.74      4.10 o
  10  -4   2       36.26       35.71      3.28 o
  11  -4   2        0.19        3.79      2.50 o
 -10  -3   2       12.89       11.21      2.67 o
  -9  -3   2        0.33        0.52      1.72 o
  -8  -3   2       41.48       46.96      3.62 o
  -7  -3   2       72.91       76.38      3.13 o
  -6  -3   2       70.11       72.46      2.82 o
  -5  -3   2      168.72      166.32      3.47 o
  -4  -3   2      238.50      256.19      5.66 o
  -3  -3   2      377.37      379.12      6.32 o
  -2  -3   2     2566.71     2789.82     38.57 o
  -1  -3   2     1046.02     1213.09     20.26 o
   0  -3   2      169.35      160.83      2.69 o
   1  -3   2      402.73      382.46      7.09 o
   2  -3   2       67.69       70.43      2.11 o
   3  -3   2        9.14       13.89      0.87 o
   4  -3   2      174.80      156.26      8.58 o
   5  -3   2       14.86       14.10      1.47 o
   6  -3   2      139.99      123.50     12.89 o
   7  -3   2       13.78       14.71      1.67 o
   8  -3   2       16.68       15.55      1.86 o
   9  -3   2        7.89        7.95      1.68 o
  10  -3   2        0.48        1.12      1.47 o
  11  -3   2       11.12       10.23      2.10 o
 -10  -2   2        2.15       -1.03      1.64 o
  -9  -2   2        1.68        3.88      1.98 o
  -8  -2   2        0.04        0.09      1.55 o
  -7  -2   2      270.93      268.16      5.49 o
  -6  -2   2      476.99      479.78      8.43 o
  -5  -2   2        0.80        0.13      0.68 o
  -4  -2   2        1.36        0.75      0.60 o
  -3  -2   2        1.05        4.97      1.21 o
  -2  -2   2     3436.00     3745.46     51.43 o
  -1  -2   2      606.63      621.32     22.90 o
   0  -2   2     3402.67     3573.56     49.03 o
   1  -2   2      721.72      732.84     10.39 o
   2  -2   2     2031.30     2085.54     30.93 o
   3  -2   2      247.83      256.28      5.10 o
   4  -2   2       27.40       21.28      1.31 o
   5  -2   2      215.50      190.32     11.90 o
   6  -2   2       13.13       10.72      1.28 o
   7  -2   2       16.88       14.11      1.62 o
   8  -2   2       88.52       89.63      3.66 o
   9  -2   2        2.27        2.80      1.28 o
  10  -2   2       76.51       73.94      3.78 o
  11  -2   2        0.06       -1.36      1.36 o
  -9  -1   2        0.19        2.07      2.07 o
  -8  -1   2        9.25        9.78      1.51 o
  -7  -1   2      266.52      257.64      5.28 o
  -6  -1   2      439.81      430.07     11.24 o
  -5  -1   2        9.89        8.92      0.87 o
  -4  -1   2      191.49      195.38      4.38 o
  -3  -1   2       66.08       59.99      1.56 o
  -2  -1   2       22.94       16.96      2.20 o
  -1  -1   2      837.24      875.02     12.32 o
   0  -1   2      931.69      986.73     27.03 o
   1  -1   2     2266.40     2190.61     30.05 o
   2  -1   2     1293.83     1255.61     17.88 o
   3  -1   2        6.25        5.61      0.49 o
   4  -1   2      349.47      343.90      8.81 o
   5  -1   2      233.18      234.16      4.46 o
   6  -1   2      311.55      313.83      8.07 o
   7  -1   2        7.76        7.02      1.28 o
   8  -1   2       22.11       22.31      2.80 o
   9  -1   2        7.13        7.16      1.52 o
  10  -1   2        5.49        5.89      1.62 o
  11  -1   2        5.63        4.39      1.63 o
 -10   0   2       20.64       21.39      3.62 o
  -9   0   2       48.01       59.16      4.74 o
  -8   0   2       38.20       41.42      2.65 o
  -7   0   2       69.15       67.53      2.26 o
  -6   0   2        3.50        2.54      0.73 o
  -5   0   2       55.90       52.67      1.70 o
  -4   0   2       23.80       23.84      1.04 o
  -3   0   2      200.98      208.01      3.76 o
  -2   0   2      424.13      448.56      7.13 o
  -1   0   2     2337.26     2367.69     34.93 o
   0   0   2     3525.39     3603.69     65.63 o
   1   0   2       32.70       29.23      0.80 o
   2   0   2     7969.40     8423.30    133.99 o
   3   0   2      493.50      586.86     16.26 o
   4   0   2        0.17        1.78      1.17 o
   5   0   2       33.26       30.87      1.11 o
   6   0   2       57.68       61.15      1.77 o
   7   0   2       48.52       48.92      2.41 o
   8   0   2        1.82        1.81      1.04 o
   9   0   2        0.98       -0.32      0.94 o
  10   0   2        0.27       -1.06      1.06 o
  11   0   2        2.30        1.81      2.07 o
 -10   1   2        0.19        0.17      1.81 o
  -9   1   2       31.01       36.00      3.62 o
  -8   1   2       37.36       35.89      2.67 o
  -7   1   2        4.56        5.44      1.22 o
  -6   1   2       90.82       90.18      2.45 o
  -5   1   2      103.64      102.90      2.48 o
  -4   1   2       58.68       55.46      1.79 o
  -3   1   2      814.64      940.75     14.47 o
  -2   1   2      175.48      201.09      3.49 o
  -1   1   2       30.41       38.22      0.92 o
   0   1   2     2987.86     3152.53    108.71 o
   1   1   2     2970.75     3127.43     38.41 o
   3   1   2      376.21      445.61      6.76 o
   4   1   2     1463.28     1568.99     24.88 o
   5   1   2      306.03      305.58      5.36 o
   6   1   2        9.68        9.13      0.86 o
   7   1   2      298.01      298.42      5.66 o
   8   1   2       21.05       19.81      2.98 o
   9   1   2       21.69       20.60      3.97 o
  10   1   2        3.90        3.00      1.32 o
  11   1   2        4.73        8.19      2.76 o
 -10   2   2       18.60       20.63      2.63 o
  -9   2   2       25.47       25.16      3.54 o
  -8   2   2       12.17       14.70      2.24 o
  -7   2   2       42.64       42.75      2.72 o
  -6   2   2      110.81      114.39      3.78 o
  -5   2   2       10.19       10.47      0.85 o
  -4   2   2      226.54      230.01      4.39 o
  -3   2   2     1686.06     1860.31     27.55 o
  -2   2   2     1016.08     1053.63     23.43 o
  -1   2   2     1840.18     2000.76     29.22 o
   0   2   2     1144.72     1141.59     13.71 o
   1   2   2        7.33        5.29      0.34 o
   2   2   2     2490.81     2772.74     39.00 o
   3   2   2      266.51      289.56      4.62 o
   4   2   2     1003.76     1019.16     18.97 o
   5   2   2      119.22      115.18      2.55 o
   6   2   2      282.84      288.19      5.33 o
   7   2   2       95.07       92.13      2.56 o
   8   2   2        1.54        1.44      0.74 o
   9   2   2       27.39       29.55      5.17 o
  10   2   2       20.00       17.59      3.19 o
  11   2   2       29.53       29.24      4.31 o
 -10   3   2        0.15        0.24      1.42 o
  -9   3   2        4.68        7.79      2.29 o
  -8   3   2       63.87       64.21      3.32 o
  -7   3   2       67.21       65.23      3.08 o
  -6   3   2      102.23       89.04      3.35 o
  -5   3   2       89.24       85.89      2.14 o
  -4   3   2        8.04        9.63      0.99 o
  -3   3   2       33.17       23.91      1.28 o
  -2   3   2      208.19      223.86      3.85 o
  -1   3   2       95.27       83.80      1.73 o
   0   3   2       94.31       98.29      1.81 o
   1   3   2      357.56      358.60      5.27 o
   2   3   2      248.26      239.91      3.73 o
   3   3   2      423.56      413.13      7.41 o
   4   3   2      380.38      382.41      6.40 o
   5   3   2       66.88       63.67      1.78 o
   6   3   2       29.57       32.68      1.38 o
   7   3   2       13.46       13.86      1.55 o
   8   3   2        4.37        4.07      0.88 o
   9   3   2       22.74       25.10      3.45 o
  10   3   2       56.45       60.89      5.09 o
 -10   4   2        7.29        5.82      1.91 o
  -9   4   2       93.40       93.89      9.06 o
  -8   4   2        3.35        4.48      1.40 o
  -7   4   2       26.55       27.50      2.29 o
  -6   4   2      306.54      293.84      7.46 o
  -5   4   2        7.99        6.80      0.81 o
  -4   4   2      407.95      400.53      7.95 o
  -3   4   2      303.92      321.88      5.47 o
  -2   4   2       37.91       39.21      1.74 o
  -1   4   2      999.35     1026.90     14.84 o
   0   4   2       34.78       34.05      1.03 o
   1   4   2      751.08      793.25     11.21 o
   2   4   2      180.22      178.81      2.97 o
   3   4   2      412.54      408.72      6.23 o
   4   4   2      152.59      156.64      3.40 o
   5   4   2      213.07      226.46      4.16 o
   6   4   2      558.30      579.92      9.89 o
   7   4   2       13.84       13.41      1.30 o
   8   4   2        0.30       -0.88      0.88 o
   9   4   2        2.94        0.30      2.11 o
 -10   5   2        2.02        0.41      1.46 o
  -9   5   2       14.86       14.19      2.19 o
  -8   5   2       19.84       20.97      2.29 o
  -7   5   2      116.54      123.39      4.49 o
  -6   5   2       15.59       16.68      1.79 o
  -5   5   2      113.11      116.43      3.86 o
  -4   5   2       89.76       91.74      2.73 o
  -3   5   2       10.92       10.14      0.74 o
  -2   5   2      433.74      469.68      7.62 o
  -1   5   2       83.85       84.56      1.86 o
   0   5   2        0.14        0.17      0.35 o
   1   5   2       16.33       14.27      0.97 o
   2   5   2      438.42      450.21      6.83 o
   3   5   2      490.41      467.52      7.10 o
   4   5   2       75.70       77.55      2.46 o
   5   5   2        4.21        5.37      0.59 o
   6   5   2      476.53      478.01      9.80 o
   7   5   2        5.74        6.66      1.34 o
   8   5   2       32.01       33.42      3.58 o
   9   5   2       34.31       34.91      2.56 o
  10   5   2       18.03       20.96      3.19 o
  -9   6   2        4.95       10.49      2.07 o
  -8   6   2       16.56       18.92      2.31 o
  -7   6   2        5.83        6.16      1.40 o
  -6   6   2       61.98       59.82      2.91 o
  -5   6   2      473.36      441.72     10.16 o
  -4   6   2        0.91        1.08      0.49 o
  -3   6   2     1940.01     1890.94     28.30 o
  -2   6   2        4.39        5.60      0.66 o
  -1   6   2      359.45      355.79      5.84 o
   0   6   2      556.39      585.21      9.01 o
   1   6   2       61.39       80.81      3.19 o
   2   6   2      314.55      312.23      5.04 o
   3   6   2        2.05        1.18      0.41 o
   4   6   2        7.42        7.54      0.52 o
   5   6   2       31.18       28.47      1.88 o
   6   6   2       17.41       19.74      1.70 o
   7   6   2       20.16       22.08      1.92 o
   8   6   2       10.83        9.12      2.41 o
   9   6   2       16.83       18.02      2.07 o
  10   6   2       30.02       35.10      4.05 o
  -9   7   2       27.34       28.98      2.93 o
  -8   7   2       41.61       46.30      3.38 o
  -7   7   2      386.02      374.38      9.67 o
  -6   7   2       59.62       53.43      2.86 o
  -5   7   2      380.62      376.67      9.15 o
  -4   7   2        6.31        7.31      1.24 o
  -3   7   2      514.05      513.02      8.56 o
  -2   7   2      480.82      474.78      8.21 o
  -1   7   2      711.07      741.84     14.05 o
   0   7   2       58.69       57.97      1.64 o
   1   7   2      230.47      249.97      5.47 o
   2   7   2       25.44       25.83      0.96 o
   3   7   2       94.65       89.54      3.84 o
   4   7   2        3.60        2.81      0.87 o
   5   7   2       13.47       12.71      1.90 o
   6   7   2        0.72        2.28      1.90 o
   7   7   2        9.97       10.82      1.59 o
   8   7   2        9.33        8.54      1.62 o
   9   7   2       13.62       12.84      1.95 o
  -9   8   2        0.16       -0.26      1.81 o
  -8   8   2       14.32       18.07      2.67 o
  -7   8   2      118.03      117.35      4.70 o
  -6   8   2        6.75        3.81      1.37 o
  -5   8   2      261.30      257.96      9.44 o
  -4   8   2       51.80       50.38      2.55 o
  -3   8   2       91.98       98.00      2.54 o
  -2   8   2      443.44      438.96      9.32 o
  -1   8   2        0.39        1.06      0.89 o
   0   8   2       97.75       93.31      2.31 o
   1   8   2      167.46      178.12      4.41 o
   2   8   2        1.15        0.86      0.61 o
   3   8   2       17.83       16.46      2.80 o
   4   8   2       84.26       72.82      2.80 o
   5   8   2        1.84        0.92      0.91 o
   6   8   2      137.36      135.59      4.32 o
   7   8   2       26.28       25.50      2.23 o
   8   8   2        9.58        7.65      1.61 o
   9   8   2        6.92        6.42      1.69 o
  10   8   2        8.90        6.99      3.02 o
  -8   9   2        2.74        2.94      1.57 o
  -7   9   2       33.05       32.55      2.81 o
  -6   9   2       85.52       82.19      3.79 o
  -5   9   2        7.84        8.43      1.68 o
  -4   9   2        6.94        5.36      1.85 o
  -3   9   2      195.36      183.04      6.55 o
  -2   9   2       33.49       34.23      2.54 o
  -1   9   2      363.21      333.40      6.03 o
   0   9   2      261.96      251.16      6.92 o
   1   9   2      148.85      124.85      3.68 o
   2   9   2      127.68      121.86      3.67 o
   3   9   2        1.87        3.68      0.99 o
   4   9   2       73.75       66.95      2.79 o
   5   9   2        9.46        8.86      1.47 o
   6   9   2       15.67       17.22      1.86 o
   7   9   2        9.83       10.66      1.69 o
   8   9   2        2.66        5.55      1.58 o
   9   9   2        0.93       -0.18      1.34 o
  -8  10   2        0.95        3.97      2.50 o
  -7  10   2       24.12       29.63      4.40 o
  -6  10   2        6.73        9.08      1.79 o
  -5  10   2       64.06       59.25      4.31 o
  -4  10   2        0.47        0.07      1.03 o
  -3  10   2        9.97       15.97      1.90 o
  -2  10   2      197.07      193.25      5.14 o
  -1  10   2        4.99        6.01      0.86 o
   0  10   2        1.97        0.89      0.61 o
   1  10   2      405.87      369.81      8.15 o
   2  10   2        3.29        3.30      1.51 o
   3  10   2       34.61       31.53      2.22 o
   4  10   2        8.17        9.71      2.24 o
   5  10   2       29.69       34.17      2.50 o
   6  10   2       70.46       68.97      3.34 o
   7  10   2        0.02       -0.01      1.14 o
   8  10   2        8.55        4.76      1.66 o
  -7  11   2       35.94       36.72      3.28 o
  -6  11   2       40.44       37.16      3.10 o
  -5  11   2      155.16      163.29      7.85 o
  -4  11   2      121.89      141.77      5.03 o
  -3  11   2       17.44       13.12      1.80 o
  -2  11   2       62.06       55.54      3.97 o
  -1  11   2      129.16      127.37      5.08 o
   0  11   2       49.98       53.21      2.56 o
   1  11   2       25.63       21.19      1.86 o
   2  11   2       83.57       85.04      3.31 o
   3  11   2       54.80       51.85      4.14 o
   4  11   2        1.32        1.88      1.15 o
   5  11   2       30.12       26.73      2.37 o
   6  11   2        2.02        2.69      1.37 o
   7  11   2        0.78       -0.37      1.25 o
   8  11   2        0.43        1.03      2.41 o
  -6  12   2       63.73       64.38      3.78 o
  -5  12   2       27.81       26.65      2.77 o
  -4  12   2       87.03       93.77      4.21 o
  -3  12   2       20.36       22.03      2.32 o
  -2  12   2        6.02        5.56      1.43 o
  -1  12   2       12.61       15.72      1.70 o
   0  12   2       45.11       48.61      2.62 o
   1  12   2        1.34        0.82      1.03 o
   2  12   2      119.60      122.21      4.26 o
   3  12   2        0.88        1.20      1.08 o
   4  12   2        0.71        1.59      1.25 o
   5  12   2      108.90      114.99     10.78 o
   6  12   2        0.10       -0.92      1.16 o
   7  12   2       14.65       16.92      2.37 o
  -5  13   2       15.48       10.94      2.04 o
  -4  13   2       32.26       33.87      3.19 o
  -3  13   2        3.74        5.95      2.24 o
  -2  13   2       19.05       21.04      3.45 o
  -1  13   2        9.82       10.18      2.33 o
   0  13   2        3.17        5.83      1.42 o
   1  13   2      137.04      147.57      4.79 o
   2  13   2       23.83       23.52      2.25 o
   3  13   2        9.14        9.18      1.79 o
   4  13   2        4.00        4.59      1.45 o
   5  13   2       33.10       35.06      3.49 o
   6  13   2       19.11       20.09      3.28 o
  -3  14   2       70.04       71.32      5.61 o
  -2  14   2       38.48       36.65      4.48 o
  -1  14   2      111.52      124.53      6.47 o
   0  14   2      306.38      315.56     11.30 o
   1  14   2       69.49       71.32      3.51 o
   2  14   2        3.71        4.53      1.43 o
   3  14   2        4.96        3.89      1.49 o
   4  14   2       30.23       29.92      2.89 o
   0  15   2       34.23       44.85      4.57 o
   1  15   2        7.26        9.66      2.59 o
   2  15   2        0.42        4.31      2.24 o
  -2 -13   3        3.34        0.43      1.40 o
  -1 -13   3        1.81       -0.88      1.60 o
   0 -13   3        8.13        5.03      4.70 o
   1 -13   3        0.00        2.07      1.90 o
   3 -13   3        6.34        4.83      2.50 o
  -4 -12   3       34.21       35.17      3.02 o
  -3 -12   3        7.02        9.46      2.37 o
  -2 -12   3        8.11        6.61      1.59 o
  -1 -12   3       45.78       42.09      2.96 o
   0 -12   3        2.77        1.01      1.25 o
   1 -12   3       53.82       51.92      4.14 o
   2 -12   3       78.40       83.05      5.09 o
   3 -12   3       25.53       33.63      4.31 o
   4 -12   3      268.30      284.17     11.82 o
   5 -12   3       46.35       55.45      5.61 o
   6 -12   3       16.43       18.37      3.54 o
  -5 -11   3        0.93       -0.09      1.40 o
  -4 -11   3        7.35        5.30      1.85 o
  -3 -11   3       30.64       32.19      2.73 o
  -2 -11   3      126.94      130.01      8.32 o
  -1 -11   3       27.22       26.86      2.35 o
   0 -11   3       10.21        7.73      1.49 o
   1 -11   3      149.68      146.33      4.63 o
   2 -11   3        3.35        5.69      1.98 o
   3 -11   3       51.94       53.73      4.74 o
   4 -11   3       34.00       40.31      3.04 o
   5 -11   3       18.80       16.28      2.16 o
   6 -11   3       82.15       80.92      5.00 o
   7 -11   3        1.01        0.34      1.98 o
  -6 -10   3       35.35       41.81      3.36 o
  -5 -10   3       23.35       27.98      3.88 o
  -4 -10   3      245.22      246.14      9.70 o
  -3 -10   3        1.09        0.31      1.12 o
  -2 -10   3        0.29        1.47      1.55 o
  -1 -10   3       40.95       42.47      2.52 o
   0 -10   3        5.84        5.27      1.24 o
   1 -10   3       22.33       21.50      1.89 o
   2 -10   3        6.16        6.87      1.24 o
   3 -10   3       37.78       40.10      3.28 o
   4 -10   3       17.58       14.93      1.91 o
   5 -10   3       22.67       17.86      2.10 o
   6 -10   3        7.95        9.50      1.79 o
   7 -10   3        3.19        4.05      2.29 o
   8 -10   3        2.49        1.47      2.33 o
  -7  -9   3        1.00        0.17      2.20 o
  -6  -9   3        2.86        2.34      1.53 o
  -5  -9   3       24.48       25.96      4.31 o
  -4  -9   3      202.02      199.70      5.83 o
  -3  -9   3       35.50       33.52      2.46 o
  -2  -9   3      143.72      142.73      4.49 o
  -1  -9   3      115.60      119.62     12.03 o
   0  -9   3        5.94        7.48      1.51 o
   1  -9   3       30.19       29.13      2.11 o
   2  -9   3       97.06       98.68      2.70 o
   3  -9   3       29.40       27.17      2.93 o
   4  -9   3       16.34       17.90      1.95 o
   5  -9   3       11.38        9.48      1.64 o
   6  -9   3       33.07       36.25      2.93 o
   7  -9   3       44.95       41.82      3.25 o
   8  -9   3       26.58       32.26      3.08 o
  -8  -8   3       32.16       30.87      4.57 o
  -7  -8   3       27.25       26.85      2.71 o
  -6  -8   3        2.70        3.38      1.49 o
  -5  -8   3       29.38       26.07      2.59 o
  -4  -8   3        6.83        8.49      1.45 o
  -3  -8   3        1.58        2.04      1.03 o
  -2  -8   3      259.54      250.38      6.23 o
  -1  -8   3        3.33        3.81      1.07 o
   0  -8   3      277.82      289.47      6.67 o
   1  -8   3      167.13      169.81      3.65 o
   2  -8   3      129.52      133.80      3.28 o
   3  -8   3      116.59      115.76      7.07 o
   4  -8   3       14.37       13.24      3.79 o
   5  -8   3       10.90       12.37      1.70 o
   6  -8   3       10.72        9.59      1.64 o
   7  -8   3        8.35        7.99      1.74 o
   8  -8   3       10.91       10.76      2.01 o
   9  -8   3        5.76        3.49      1.71 o
  -8  -7   3        3.53        2.50      1.57 o
  -7  -7   3        3.54        1.62      2.24 o
  -6  -7   3       12.79       14.04      2.72 o
  -5  -7   3        7.91       10.34      3.84 o
  -4  -7   3       66.04       67.11      2.93 o
  -3  -7   3       49.96       48.61      2.39 o
  -2  -7   3      208.91      197.05      5.95 o
  -1  -7   3      600.40      569.32     11.35 o
   0  -7   3     1184.26     1140.58     17.25 o
   1  -7   3      166.56      151.94      3.25 o
   2  -7   3       17.96       19.95      1.21 o
   3  -7   3      125.86      125.91      3.50 o
   4  -7   3       96.09       80.01      4.31 o
   5  -7   3        1.24        0.02      0.94 o
   6  -7   3        5.73        6.30      1.49 o
   7  -7   3        0.62        0.07      1.55 o
   8  -7   3        5.30        2.87      1.45 o
   9  -7   3        0.46        1.73      1.49 o
  -9  -6   3        2.28        3.88      2.76 o
  -8  -6   3        0.07        1.53      1.45 o
  -7  -6   3       33.30       36.80      2.82 o
  -6  -6   3       32.56       24.59      2.23 o
  -5  -6   3      177.20      160.82      4.79 o
  -4  -6   3        8.16        9.30      2.24 o
  -3  -6   3        5.62        7.32      1.20 o
  -2  -6   3       24.74       23.71      1.73 o
  -1  -6   3     1715.45     1637.26     24.09 o
   0  -6   3     1884.40     1846.12     28.63 o
   1  -6   3      618.61      618.86      9.80 o
   2  -6   3      148.64      159.79      3.36 o
   3  -6   3      179.55      191.63      3.88 o
   4  -6   3       58.15       55.60      2.50 o
   5  -6   3        0.24        0.69      0.79 o
   6  -6   3       58.66       60.01      2.98 o
   7  -6   3        4.54        5.31      1.42 o
   8  -6   3        2.29        2.07      1.28 o
   9  -6   3       36.92       37.96      3.17 o
  10  -6   3        2.56        1.12      1.65 o
  -9  -5   3        5.52        6.35      2.67 o
  -8  -5   3        9.09        8.44      1.74 o
  -7  -5   3       38.72       33.69      2.93 o
  -6  -5   3        2.29        4.51      1.28 o
  -5  -5   3      249.66      238.21      8.58 o
  -4  -5   3        1.40        2.58      0.99 o
  -3  -5   3      239.16      222.01      5.31 o
  -2  -5   3      168.69      159.52      2.96 o
  -1  -5   3       54.28       63.36      1.56 o
   0  -5   3      760.97      690.26     10.64 o
   1  -5   3        0.06       -0.04      0.41 o
   2  -5   3      135.74      130.68      2.73 o
   3  -5   3      504.49      494.36      8.22 o
   4  -5   3        0.02        0.38      0.36 o
   5  -5   3      150.28      145.19      4.44 o
   6  -5   3       49.27       49.75      2.55 o
   7  -5   3       25.21       26.84      2.36 o
   8  -5   3       43.64       41.60      5.69 o
   9  -5   3       72.12       69.56      3.75 o
  10  -5   3        1.28       -0.84      1.28 o
  -9  -4   3       60.87       58.56      4.48 o
  -8  -4   3        1.68        2.50      2.07 o
  -7  -4   3        1.69        5.77      4.70 o
  -6  -4   3       59.60       58.27      2.73 o
  -5  -4   3       72.50       60.74      2.63 o
  -4  -4   3      162.45      156.13      4.03 o
  -3  -4   3       23.82       24.64      0.93 o
  -2  -4   3        8.72       10.15      0.64 o
  -1  -4   3      139.06      150.08      2.75 o
   0  -4   3      243.01      262.43      4.33 o
   1  -4   3      334.53      362.17      5.70 o
   2  -4   3      171.93      165.67      3.12 o
   3  -4   3      180.80      211.61      3.92 o
   4  -4   3       30.30       37.42      2.30 o
   5  -4   3      111.31      115.85      6.30 o
   6  -4   3        7.60        6.08      1.42 o
   7  -4   3      113.77      105.77      3.96 o
   8  -4   3       90.67       93.81      5.00 o
   9  -4   3      136.84      144.45     13.97 o
  10  -4   3       10.80       15.33      2.23 o
  11  -4   3        4.88        6.21      2.85 o
  -9  -3   3        2.32        2.50      1.81 o
  -8  -3   3        8.51        8.87      1.61 o
  -7  -3   3       82.25       84.12      3.32 o
  -6  -3   3        0.03       -0.04      0.87 o
  -5  -3   3      175.72      181.35      3.78 o
  -4  -3   3        0.02       -0.04      0.45 o
  -3  -3   3       68.38       66.81      1.64 o
  -2  -3   3       19.35       19.34      0.81 o
  -1  -3   3       27.43       30.52      1.42 o
   0  -3   3      582.42      639.05      9.35 o
   1  -3   3      264.62      305.07      4.80 o
   2  -3   3       24.46       24.31      0.86 o
   3  -3   3      815.54      850.39     13.02 o
   4  -3   3      164.33      199.11      3.62 o
   5  -3   3        7.90        7.14      1.25 o
   6  -3   3       13.11       12.86      1.42 o
   7  -3   3      110.96      101.13      6.21 o
   8  -3   3      193.88      190.44      5.87 o
   9  -3   3       15.99       13.93      3.71 o
  10  -3   3        0.17       -0.02      1.28 o
  11  -3   3        0.92        2.44      1.72 o
 -10  -2   3        1.72       -0.60      1.81 o
  -9  -2   3       60.24       51.66      4.14 o
  -8  -2   3        8.15        8.85      1.49 o
  -7  -2   3       66.79       67.37      3.62 o
  -6  -2   3       12.99       14.61      1.59 o
  -5  -2   3        0.71        0.73      0.58 o
  -4  -2   3       29.41       28.47      1.57 o
  -3  -2   3      297.13      278.31      4.62 o
  -2  -2   3        6.52        7.37      1.31 o
  -1  -2   3        2.81        1.15      0.39 o
   0  -2   3      447.56      442.64      6.57 o
   1  -2   3        6.69        7.10      0.53 o
   2  -2   3      672.60      659.79      9.92 o
   3  -2   3      302.51      312.60      6.03 o
   4  -2   3      434.07      445.97     29.90 o
   5  -2   3      171.46      177.15      4.69 o
   6  -2   3       69.01       67.18      2.74 o
   7  -2   3       92.49       96.56      3.60 o
   8  -2   3      111.91      116.00      4.26 o
   9  -2   3        4.46        3.28      1.85 o
  10  -2   3       23.86       26.44      2.62 o
  11  -2   3       12.64       19.78      4.44 o
 -10  -1   3       12.83       11.30      2.67 o
  -9  -1   3       16.41       14.40      2.67 o
  -8  -1   3       11.36       11.30      2.50 o
  -7  -1   3      124.23      133.83      3.46 o
  -6  -1   3      869.85      851.42     14.20 o
  -5  -1   3      914.17      911.27     14.62 o
  -4  -1   3      475.64      484.91      8.15 o
  -3  -1   3       15.88       16.17      1.34 o
  -2  -1   3      270.13      269.01      4.32 o
  -1  -1   3      346.15      393.92      5.87 o
   0  -1   3       35.79       45.65      1.63 o
   1  -1   3      167.39      171.85      2.78 o
   2  -1   3      312.41      316.07      6.03 o
   3  -1   3       32.39       29.94      0.90 o
   4  -1   3      743.72      769.82     21.30 o
   5  -1   3        0.61        0.28      0.35 o
   6  -1   3       41.76       44.04      1.36 o
   7  -1   3      184.75      197.62      5.52 o
   8  -1   3       10.84       10.62      1.55 o
   9  -1   3        1.55        0.38      1.13 o
  10  -1   3       20.54       24.01      2.50 o
  11  -1   3        0.05       -1.34      1.34 o
  -9   0   3       30.79       35.45      4.23 o
  -8   0   3      149.78      159.77      5.21 o
  -7   0   3       30.01       29.34      1.74 o
  -6   0   3        2.44        2.04      0.72 o
  -5   0   3      417.34      411.69      7.26 o
  -4   0   3       15.66       18.87      1.09 o
  -3   0   3      318.20      296.67      5.19 o
  -2   0   3      334.73      332.58      5.54 o
  -1   0   3       61.53       56.59      1.27 o
   0   0   3        2.02        0.33      0.21 o
   1   0   3       24.49       27.17      0.69 o
   2   0   3       56.61       57.09      1.24 o
   3   0   3      177.09      177.71      3.06 o
   4   0   3        0.13        0.42      0.37 o
   5   0   3      480.78      534.24      8.73 o
   6   0   3      126.35      124.54      3.84 o
   7   0   3      350.22      368.65      7.78 o
   8   0   3      197.83      196.37      7.63 o
   9   0   3       31.48       32.52      2.89 o
  10   0   3        4.21        7.33      1.71 o
  11   0   3       37.72       42.66      3.35 o
 -10   1   3       41.37       50.37      5.17 o
  -9   1   3       83.60       86.42      3.96 o
  -8   1   3       27.89       29.50      3.02 o
  -7   1   3       49.24       48.57      3.62 o
  -6   1   3      133.35      131.41      3.21 o
  -5   1   3       25.63       23.70      1.29 o
  -4   1   3      447.83      427.37      7.27 o
  -3   1   3      119.53      116.69      2.48 o
  -2   1   3        3.32        1.57      1.44 o
  -1   1   3      214.22      231.13      3.84 o
   0   1   3      172.87      177.22      3.50 o
   1   1   3      502.25      485.66      7.17 o
   2   1   3       14.11       20.97      0.71 o
   3   1   3      709.60      720.80     10.64 o
   4   1   3      157.76      160.08      2.94 o
   5   1   3        8.75        9.31      0.96 o
   6   1   3       72.96       74.87      2.04 o
   7   1   3       23.36       27.47      2.06 o
   8   1   3       45.28       45.19      2.49 o
   9   1   3        1.35        4.34      1.34 o
  10   1   3       26.10       28.87      2.58 o
  11   1   3       16.35       21.82      3.71 o
 -10   2   3        0.47       -1.29      1.81 o
  -9   2   3       72.10       73.89      3.78 o
  -8   2   3        0.29        0.26      1.16 o
  -7   2   3       62.52       69.04      3.14 o
  -6   2   3       90.71       88.43      3.29 o
  -5   2   3      264.29      261.27      7.17 o
  -4   2   3      422.81      447.22      7.47 o
  -3   2   3       10.07       13.63      0.83 o
  -2   2   3     2496.59     2792.65     40.85 o
  -1   2   3       17.11       23.82      0.79 o
   0   2   3       40.85       52.44      0.89 o
   1   2   3      294.06      280.59      3.64 o
   2   2   3       44.92       46.00      1.09 o
   3   2   3      379.12      396.78      6.13 o
   4   2   3      145.73      161.11      3.56 o
   5   2   3       54.01       50.38      1.55 o
   6   2   3        3.87        3.31      0.67 o
   7   2   3       83.46       82.96      2.36 o
   8   2   3       27.72       28.90      1.61 o
   9   2   3       34.06       35.21      2.44 o
  10   2   3        0.35        1.12      1.72 o
  11   2   3       15.70       14.32      3.10 o
 -10   3   3       20.44       24.10      2.74 o
  -9   3   3        0.62        0.57      1.36 o
  -8   3   3       18.05       14.85      5.05 o
  -7   3   3       12.55        7.42      2.63 o
  -6   3   3       32.39       20.86      1.88 o
  -5   3   3      201.92      183.04      3.78 o
  -4   3   3      104.22      117.31      2.64 o
  -3   3   3        1.80        0.75      0.39 o
  -2   3   3      794.53      825.87     12.67 o
  -1   3   3      700.92      800.55     12.15 o
   0   3   3      895.55      902.71     15.28 o
   1   3   3        3.03        2.37      0.31 o
   2   3   3       32.46       35.58      0.97 o
   3   3   3      389.41      375.49     10.78 o
   4   3   3      101.10       93.09      2.29 o
   5   3   3       56.92       56.03      2.00 o
   6   3   3       29.90       30.92      1.35 o
   7   3   3       11.91       11.38      1.03 o
   8   3   3       13.73       13.30      1.19 o
   9   3   3       73.65       80.29      5.26 o
  10   3   3        1.50       -1.64      1.64 o
 -10   4   3        4.33        5.17      1.86 o
  -9   4   3       50.79       53.86      4.70 o
  -8   4   3        0.16       -0.81      1.06 o
  -7   4   3      222.00      193.25      5.87 o
  -6   4   3       29.19       20.23      1.89 o
  -5   4   3       17.00       20.58      1.16 o
  -4   4   3      128.47      127.71      5.28 o
  -3   4   3        0.05        0.04      0.39 o
  -2   4   3      272.00      261.49      7.44 o
  -1   4   3      432.68      466.57      7.46 o
   0   4   3      662.14      727.95     10.71 o
   1   4   3        6.72        4.82      0.44 o
   2   4   3      159.48      164.06      3.62 o
   3   4   3        0.32        0.99      0.38 o
   4   4   3        0.64        0.24      0.43 o
   5   4   3       19.00       16.94      1.13 o
   6   4   3       74.79       77.26      2.55 o
   7   4   3        1.14        0.82      0.63 o
   8   4   3       28.04       29.49      2.93 o
   9   4   3        5.21        3.54      1.81 o
  10   4   3        0.03        3.54      1.90 o
  -9   5   3       34.36       38.25      3.27 o
  -8   5   3       22.85       27.19      2.76 o
  -7   5   3      181.35      177.02      5.66 o
  -6   5   3        0.20        0.34      1.42 o
  -5   5   3      169.14      172.49      5.01 o
  -4   5   3       12.16       12.27      0.89 o
  -3   5   3        0.09        0.22      0.43 o
  -2   5   3      116.26       98.32      2.26 o
  -1   5   3      469.17      457.80      9.12 o
   0   5   3      138.50      128.74      2.50 o
   1   5   3     1317.24     1367.28     21.53 o
   2   5   3      444.46      491.27      7.51 o
   3   5   3     1065.38     1095.63     17.81 o
   4   5   3      199.80      192.41      3.45 o
   5   5   3        0.08       -0.16      0.67 o
   6   5   3      123.98      127.68      2.92 o
   7   5   3        0.24        1.21      0.91 o
   8   5   3        2.71        3.49      1.12 o
   9   5   3       15.38       13.93      3.71 o
  10   5   3        1.44       -0.26      1.72 o
  11   5   3        0.02       -1.47      1.64 o
  -9   6   3        2.97        0.43      1.43 o
  -8   6   3       62.67       62.31      6.47 o
  -7   6   3       49.16       45.61      2.86 o
  -6   6   3       22.32       21.86      2.09 o
  -5   6   3       98.91      100.15      3.63 o
  -4   6   3       72.10       70.09      2.00 o
  -3   6   3        9.29       10.27      0.84 o
  -2   6   3     1249.29     1196.60     18.29 o
  -1   6   3     1083.17     1025.66     15.17 o
   0   6   3        4.91        1.50      0.46 o
   1   6   3       12.49       12.58      0.78 o
   2   6   3      264.32      327.10      5.22 o
   3   6   3      983.13     1030.56     16.17 o
   4   6   3       13.58       15.08      0.80 o
   5   6   3      102.99      100.84      3.36 o
   6   6   3      156.26      149.23      4.22 o
   7   6   3       39.54       43.67      2.35 o
   8   6   3        2.10        3.41      1.16 o
   9   6   3        0.50       -0.51      1.15 o
  10   6   3        0.79        3.28      1.90 o
  -9   7   3       30.63       34.11      3.23 o
  -8   7   3       19.01       19.99      2.44 o
  -7   7   3       30.03       27.84      2.48 o
  -6   7   3        4.53        3.35      1.20 o
  -5   7   3       67.70       61.82      2.93 o
  -4   7   3        0.75        2.65      0.91 o
  -3   7   3      851.41      794.86     12.69 o
  -2   7   3     1109.65     1041.47     16.21 o
  -1   7   3        0.09       -0.52      0.52 o
   0   7   3      137.17      143.92      2.96 o
   1   7   3       50.91       64.74      2.27 o
   2   7   3       14.06       21.04      1.10 o
   3   7   3       11.57       12.63      0.78 o
   4   7   3        1.18        1.12      0.42 o
   5   7   3       32.38       33.33      1.97 o
   6   7   3        5.04        6.22      1.18 o
   7   7   3        1.02       -0.34      0.91 o
   8   7   3       41.16       37.89      2.76 o
   9   7   3        2.35        4.99      1.51 o
  10   7   3       35.90       27.34      3.62 o
  -8   8   3       40.98       42.79      3.79 o
  -7   8   3       63.21       60.82      3.36 o
  -6   8   3       11.22       10.74      1.74 o
  -5   8   3      151.30      145.95      4.87 o
  -4   8   3       31.25       31.32      3.10 o
  -3   8   3      154.24      150.43      3.39 o
  -2   8   3        7.98        7.84      0.90 o
  -1   8   3        0.06        1.05      0.56 o
   0   8   3      101.18       90.02      2.27 o
   1   8   3        2.59        2.02      0.56 o
   2   8   3        3.83        4.71      0.63 o
   3   8   3      214.68      213.83      5.22 o
   4   8   3      109.92      108.02      3.45 o
   5   8   3       62.74       63.51      2.70 o
   6   8   3      518.16      512.85     10.86 o
   7   8   3      114.79      114.87      5.56 o
   8   8   3       37.29       41.53      2.86 o
   9   8   3        0.67        1.61      1.31 o
  10   8   3        0.31       -1.37      1.37 o
  -8   9   3        9.68        9.41      1.94 o
  -7   9   3        7.16        3.10      1.49 o
  -6   9   3       56.81       53.91      3.62 o
  -5   9   3       94.33       97.00      5.78 o
  -4   9   3       18.35       19.97      1.98 o
  -3   9   3      182.56      173.30      5.17 o
  -2   9   3       35.24       35.86      1.62 o
  -1   9   3        1.52        2.11      0.66 o
   0   9   3      264.40      263.51      5.01 o
   1   9   3        9.91       10.00      0.93 o
   2   9   3      224.31      215.75      4.09 o
   3   9   3        3.89        4.53      1.02 o
   4   9   3        0.94        1.12      0.95 o
   5   9   3        9.64        9.91      1.40 o
   6   9   3      519.37      491.67     10.70 o
   7   9   3      304.78      289.42      7.50 o
   8   9   3       20.50       19.72      2.22 o
   9   9   3        0.71       -1.12      1.12 o
  -7  10   3       39.47       36.74      3.20 o
  -6  10   3       32.16       37.34      3.84 o
  -5  10   3       50.81       44.55      2.98 o
  -4  10   3       83.16       89.36      5.82 o
  -3  10   3        2.93        3.46      1.29 o
  -2  10   3        0.56        0.25      0.94 o
  -1  10   3       28.42       33.03      2.68 o
   0  10   3       31.41       26.84      1.47 o
   1  10   3       45.86       34.89      1.48 o
   2  10   3      282.47      255.81      8.58 o
   3  10   3        0.05        0.34      0.91 o
   4  10   3       57.94       57.59      5.65 o
   5  10   3       17.85       15.67      1.79 o
   6  10   3      155.07      148.86      5.13 o
   7  10   3      129.98      117.31      4.41 o
   8  10   3        8.11        7.19      1.77 o
   9  10   3        3.04        3.62      2.59 o
  -7  11   3       12.68       14.49      3.19 o
  -6  11   3       54.79       60.16      4.61 o
  -5  11   3       33.02       33.00      2.85 o
  -4  11   3        8.61        8.89      1.63 o
  -3  11   3       39.18       31.24      2.53 o
  -2  11   3       98.26      100.75      3.87 o
  -1  11   3        0.22        0.38      1.66 o
   0  11   3       57.16       56.86      2.06 o
   1  11   3        0.11       -0.13      0.87 o
   2  11   3        0.28        0.12      0.87 o
   3  11   3        0.25       -0.43      1.03 o
   4  11   3        3.14        3.37      2.67 o
   5  11   3        0.38       -0.98      1.68 o
   6  11   3        2.61        1.50      2.07 o
   7  11   3        0.62        0.41      1.26 o
   8  11   3        5.98        7.01      3.75 o
  -6  12   3       67.61       76.14      4.48 o
  -5  12   3       34.97       33.74      3.04 o
  -4  12   3       36.92       41.95      3.12 o
  -3  12   3       51.68       51.52      3.08 o
  -2  12   3       32.56       34.09      3.02 o
  -1  12   3       61.59       58.93      3.67 o
   0  12   3      103.74      108.96      3.84 o
   1  12   3        4.32        4.29      1.25 o
   2  12   3       78.61       79.99      3.37 o
   3  12   3       70.70       78.58      5.61 o
   4  12   3       63.08       69.19      3.33 o
   5  12   3       10.22       12.96      2.59 o
   6  12   3        0.12       -0.20      1.68 o
   7  12   3       24.47       21.13      3.02 o
  -5  13   3        0.02        2.27      1.81 o
  -4  13   3       31.10       29.92      2.86 o
  -3  13   3        1.02        0.26      1.22 o
  -2  13   3       63.61       58.90      4.66 o
   0  13   3        6.72        6.96      1.64 o
   1  13   3      101.99      102.67      3.90 o
   2  13   3        0.02       -0.40      1.08 o
   3  13   3       31.62       33.17      2.63 o
   4  13   3        0.82        0.21      1.22 o
   5  13   3        2.01        1.93      1.55 o
   6  13   3        9.44        7.86      4.66 o
  -3  14   3        6.22       10.35      2.76 o
  -2  14   3        4.80        6.12      2.41 o
   0  14   3       15.00       18.89      3.02 o
   1  14   3       45.03       47.52      3.17 o
   2  14   3        6.09        5.49      2.11 o
   3  14   3       45.28       46.91      3.22 o
   4  14   3        8.24        9.31      4.27 o
   5  14   3       38.98       38.81      4.23 o
  -1  15   3       73.93       74.77      5.95 o
   0  15   3        0.80        2.76      2.07 o
   1  15   3        6.18       10.40      1.83 o
   2  15   3      185.22      198.33     10.44 o
  -1 -13   4       22.39       19.40      3.54 o
   0 -13   4       10.65        5.61      2.24 o
   1 -13   4        0.66       -0.78      1.64 o
  -3 -12   4       27.26       29.84      2.84 o
  -2 -12   4       53.82       60.99      3.56 o
  -1 -12   4        6.61       11.63      2.24 o
   0 -12   4        0.14       -0.15      1.14 o
   1 -12   4        3.57        5.00      1.98 o
   2 -12   4       32.55       32.51      3.71 o
   3 -12   4        1.40        0.00      1.98 o
   4 -12   4       12.36       18.46      3.45 o
   5 -12   4        0.74       -0.17      2.07 o
  -4 -11   4       14.08       16.39      2.26 o
  -3 -11   4        6.23        4.46      2.16 o
  -2 -11   4       25.53       27.48      2.59 o
  -1 -11   4        2.62        1.11      1.24 o
   0 -11   4       76.17       73.74      3.35 o
   1 -11   4        4.55        4.74      1.40 o
   2 -11   4       20.88       26.56      3.36 o
   3 -11   4       23.82       24.06      3.62 o
   4 -11   4       49.33       54.94      5.26 o
   5 -11   4       56.37       60.08      3.51 o
   6 -11   4       72.06       70.03      3.87 o
   7 -11   4       79.73       88.92      6.38 o
  -5 -10   4       12.29       12.24      2.02 o
  -4 -10   4        7.41       11.40      2.67 o
  -3 -10   4        0.85       -0.05      1.51 o
  -2 -10   4        1.73       -1.15      2.16 o
  -1 -10   4        2.89        5.29      1.35 o
   0 -10   4       26.16       24.65      2.19 o
   1 -10   4       32.55       34.65      2.46 o
   2 -10   4        1.73        1.18      1.07 o
   3 -10   4       18.95       15.95      2.50 o
   4 -10   4        9.10        9.08      2.20 o
   5 -10   4       84.35       82.41      3.87 o
   6 -10   4        0.02       -0.38      1.25 o
   7 -10   4        1.10        1.16      1.40 o
  -6  -9   4       20.22       20.64      2.55 o
  -5  -9   4        5.96        4.11      2.67 o
  -4  -9   4        9.00        7.16      3.88 o
  -3  -9   4       12.72       12.96      1.84 o
  -2  -9   4        5.17        4.87      1.24 o
  -1  -9   4       35.13       40.97      2.44 o
   0  -9   4        3.14        1.22      1.77 o
   1  -9   4       76.69       78.84      3.05 o
   2  -9   4        0.50        0.06      0.70 o
   3  -9   4        6.12        3.79      1.64 o
   4  -9   4      180.17      186.31      8.93 o
   5  -9   4       15.95       15.63      2.72 o
   6  -9   4       35.31       36.97      2.99 o
   7  -9   4       52.84       55.47      6.12 o
   8  -9   4        0.63        1.41      1.47 o
  -7  -8   4        7.70        7.30      1.83 o
  -6  -8   4       66.81       66.73      3.50 o
  -5  -8   4       19.58       17.63      2.11 o
  -4  -8   4        1.43        0.10      1.07 o
  -3  -8   4       37.01       35.34      5.26 o
  -2  -8   4       24.20       22.31      1.96 o
  -1  -8   4        0.03       -0.87      1.08 o
   0  -8   4       96.73       88.43      3.19 o
   1  -8   4       94.96       96.65      2.62 o
   2  -8   4      138.05      134.45      3.23 o
   3  -8   4      151.89      140.80      4.04 o
   4  -8   4        2.90        3.48      1.98 o
   5  -8   4      101.39       88.91      4.10 o
   6  -8   4        0.28        2.41      1.31 o
   7  -8   4       33.58       32.21      3.41 o
   8  -8   4       26.24       27.12      4.01 o
   9  -8   4        2.02        0.73      1.43 o
  -8  -7   4       32.88       30.53      4.48 o
  -7  -7   4       17.43       20.80      2.50 o
  -6  -7   4       21.66       20.01      2.20 o
  -5  -7   4        6.53        7.50      1.55 o
  -4  -7   4       10.16        8.92      1.47 o
  -3  -7   4        8.48        8.50      1.36 o
  -2  -7   4       79.59       77.92      2.96 o
  -1  -7   4        0.68        0.44      0.83 o
   0  -7   4      167.69      157.01      3.40 o
   1  -7   4       19.22       19.92      1.28 o
   2  -7   4       13.75       11.98      1.03 o
   3  -7   4      380.13      358.71     11.77 o
   4  -7   4       32.81       27.55      2.13 o
   5  -7   4      741.29      683.17     20.65 o
   6  -7   4        0.35       -0.86      0.97 o
   7  -7   4       90.94       90.70      7.46 o
   8  -7   4       60.18       57.26      3.45 o
   9  -7   4       11.60       10.95      1.98 o
  -8  -6   4        2.23        3.75      1.57 o
  -7  -6   4        3.56        4.02      1.51 o
  -6  -6   4        0.02        3.11      1.23 o
  -5  -6   4        1.34        2.91      1.20 o
  -4  -6   4        4.75        5.51      1.24 o
  -3  -6   4       48.44       36.93      2.13 o
  -2  -6   4        3.27        2.30      0.91 o
  -1  -6   4       30.84       27.46      1.66 o
   0  -6   4      103.85      107.11      2.56 o
   1  -6   4        1.27        1.43      0.58 o
   2  -6   4      199.35      205.90      4.04 o
   3  -6   4       14.56       14.12      1.34 o
   4  -6   4        8.68        9.60      1.37 o
   5  -6   4       16.12       14.09      2.85 o
   6  -6   4        7.75        8.48      1.49 o
   7  -6   4       97.55       89.04      5.78 o
   8  -6   4        1.92        3.22      1.42 o
   9  -6   4       58.51       58.38      3.53 o
  10  -6   4        2.25        2.08      1.58 o
  -8  -5   4       66.13       69.37      3.52 o
  -7  -5   4        6.13        8.62      1.69 o
  -6  -5   4       32.13       30.90      2.42 o
  -5  -5   4      133.39      130.51      4.83 o
  -4  -5   4      235.22      192.74      5.12 o
  -3  -5   4        6.64       13.79      1.45 o
  -2  -5   4        0.10        1.48      0.49 o
  -1  -5   4       70.43       72.36      1.82 o
   0  -5   4      343.29      351.14      5.75 o
   1  -5   4        7.34        4.84      0.79 o
   2  -5   4        0.09       -0.41      0.44 o
   3  -5   4        4.28        5.49      0.69 o
   4  -5   4       37.12       38.39      4.31 o
   5  -5   4      100.71       99.43      5.26 o
   6  -5   4       38.35       36.62      2.44 o
   7  -5   4       40.58       44.54      2.71 o
   8  -5   4       72.78       73.43      3.65 o
   9  -5   4       10.48        7.62      1.74 o
  10  -5   4        0.41        0.10      1.43 o
  -9  -4   4        4.68        3.88      2.24 o
  -8  -4   4       80.20       87.57      3.81 o
  -7  -4   4       34.23       35.45      2.61 o
  -6  -4   4        9.65       10.79      1.58 o
  -5  -4   4       31.69       25.02      2.98 o
  -4  -4   4      187.36      155.62      4.30 o
  -3  -4   4       77.74       92.18      2.16 o
  -2  -4   4        1.14        1.34      0.74 o
  -1  -4   4      326.20      340.23      5.51 o
   0  -4   4      144.50      140.04      2.72 o
   1  -4   4       24.58       20.50      1.35 o
   2  -4   4      369.20      372.63      5.97 o
   3  -4   4      135.25      131.89      2.83 o
   4  -4   4      159.74      147.21      4.20 o
   5  -4   4      149.67      149.09      5.91 o
   6  -4   4        2.73        3.33      1.08 o
   7  -4   4      213.90      205.28     10.65 o
   8  -4   4       94.82       95.45      4.01 o
   9  -4   4      250.61      258.87      7.70 o
  10  -4   4        3.81        6.09      2.03 o
  11  -4   4        1.78        1.29      2.41 o
  -9  -3   4       47.60       45.62      4.40 o
  -8  -3   4        2.60        2.94      1.31 o
  -7  -3   4        8.54        6.78      2.07 o
  -6  -3   4        0.09        1.03      0.95 o
  -5  -3   4       10.30       12.06      1.07 o
  -4  -3   4       51.22       47.72      1.88 o
  -3  -3   4      364.85      368.54      8.26 o
  -2  -3   4       99.03      118.06      2.42 o
  -1  -3   4       15.45       13.19      0.78 o
   0  -3   4       71.46       81.83      3.05 o
   1  -3   4       74.58       64.34      1.73 o
   2  -3   4      537.01      522.91      7.91 o
   3  -3   4        1.13        1.63      0.41 o
   4  -3   4      336.49      321.73      7.61 o
   5  -3   4      159.02      168.89      3.19 o
   6  -3   4       90.32       95.80      3.46 o
   7  -3   4      100.40       94.08      3.62 o
   8  -3   4       10.80       12.09      1.73 o
   9  -3   4      160.97      163.22      5.66 o
  10  -3   4        6.16       10.49      1.89 o
  11  -3   4       22.76       20.65      5.35 o
  -9  -2   4       24.22       22.60      3.19 o
  -8  -2   4       20.67       20.35      2.07 o
  -7  -2   4        0.93       -0.78      0.85 o
  -6  -2   4       20.20       21.98      1.83 o
  -5  -2   4       48.86       47.42      1.67 o
  -4  -2   4       11.32       11.38      0.94 o
  -3  -2   4       45.21       43.72      1.36 o
  -2  -2   4      775.72      856.01     12.51 o
  -1  -2   4      211.97      213.70      3.63 o
   0  -2   4     3878.19     4112.05     56.51 o
   1  -2   4      513.28      602.20      8.86 o
   2  -2   4      216.94      213.71      6.38 o
   3  -2   4      342.52      334.84      5.41 o
   4  -2   4       72.99       82.45      1.91 o
   5  -2   4        1.34        1.44      0.42 o
   6  -2   4       83.56       84.91      3.75 o
   7  -2   4        1.81       -0.38      1.25 o
   8  -2   4       41.72       45.79      4.14 o
   9  -2   4        2.18        0.44      1.25 o
  10  -2   4        4.53        4.22      2.24 o
  11  -2   4        1.65       -0.47      1.40 o
  -9  -1   4       77.02       77.70      4.92 o
  -8  -1   4       24.22       20.70      2.85 o
  -7  -1   4       13.29       14.44      1.34 o
  -6  -1   4       62.57       64.82      2.17 o
  -5  -1   4      458.91      452.30      7.74 o
  -4  -1   4     1637.27     1560.15     27.50 o
  -3  -1   4        3.58        3.29      0.53 o
  -2  -1   4      325.73      298.54      4.86 o
  -1  -1   4       30.25       54.77      1.32 o
   0  -1   4     1697.21     1896.62     26.35 o
   1  -1   4      922.35      932.24     13.24 o
   2  -1   4     1695.04     1757.71     25.12 o
   3  -1   4        7.49        6.95      0.56 o
   4  -1   4      994.08     1015.75     14.95 o
   5  -1   4       13.82       11.10      0.74 o
   6  -1   4       35.68       37.55      1.39 o
   7  -1   4       24.66       23.66      2.07 o
   8  -1   4        2.48        1.21      1.07 o
   9  -1   4        0.40       -1.00      1.00 o
  10  -1   4        4.44        5.08      1.62 o
  11  -1   4        0.00       -0.30      2.03 o
  -8   0   4        2.86        2.24      1.90 o
  -7   0   4        1.05        1.05      0.79 o
  -6   0   4        1.59        1.94      0.78 o
  -5   0   4      535.61      528.32      9.09 o
  -4   0   4      439.88      426.42      7.40 o
  -3   0   4      255.80      243.94      4.51 o
  -2   0   4      146.17      145.31      4.29 o
  -1   0   4      372.78      375.55      6.47 o
   0   0   4       28.33       21.52      0.78 o
   1   0   4      207.90      213.03      4.33 o
   2   0   4      507.52      533.07      8.03 o
   3   0   4      207.90      205.18      4.09 o
   4   0   4      370.53      327.06      7.90 o
   5   0   4       66.08       75.14      1.89 o
   6   0   4      172.91      173.36      3.80 o
   7   0   4      249.12      253.62      4.93 o
   8   0   4       95.72       95.01      3.72 o
   9   0   4       18.98       19.29      2.10 o
  10   0   4        0.80        1.20      1.24 o
  11   0   4        4.81        6.79      1.77 o
  -9   1   4       22.11       18.20      3.10 o
  -8   1   4       33.68       30.87      2.59 o
  -7   1   4       41.43       44.30      2.65 o
  -6   1   4       34.73       30.97      2.99 o
  -5   1   4       16.36       14.42      1.22 o
  -4   1   4       39.74       32.21      1.34 o
  -3   1   4      105.46      108.85      2.48 o
  -2   1   4        0.51        0.09      0.43 o
  -1   1   4        3.76        5.97      0.49 o
   0   1   4      271.19      275.28      4.26 o
   1   1   4      145.36      145.32      3.23 o
   2   1   4     1856.13     1926.87     27.38 o
   3   1   4      391.52      413.60      6.42 o
   4   1   4     3209.68     3460.60     48.97 o
   5   1   4       13.73       24.40      1.07 o
   6   1   4        4.65        7.90      2.00 o
   7   1   4       34.18       33.73      1.75 o
   8   1   4       25.81       27.73      2.20 o
   9   1   4       27.89       19.72      2.10 o
  10   1   4        1.56        1.74      1.68 o
  11   1   4        0.17       -1.81      1.81 o
  -9   2   4       12.13       12.35      1.98 o
  -8   2   4        4.45        4.30      1.51 o
  -7   2   4       71.85       76.77      3.35 o
  -6   2   4       87.08       89.33      3.44 o
  -5   2   4       15.26       14.69      1.11 o
  -4   2   4      309.59      319.38      5.72 o
  -3   2   4      226.51      234.06      4.68 o
  -2   2   4      199.95      189.67      3.72 o
  -1   2   4     1742.30     1944.62     34.28 o
   0   2   4      557.26      636.58      9.41 o
   1   2   4      339.59      330.73      6.37 o
   2   2   4      179.95      179.89      3.07 o
   3   2   4      402.77      490.90      7.53 o
   4   2   4     6415.99     6778.36     95.11 o
   5   2   4      271.20      303.28      5.18 o
   6   2   4      367.50      380.14      6.74 o
   7   2   4       67.63       64.30      2.07 o
   8   2   4        2.54        3.84      0.82 o
   9   2   4       88.74       90.86      6.25 o
  10   2   4        2.40        1.90      1.28 o
  11   2   4        4.90        5.52      2.41 o
 -10   3   4        1.94        2.85      2.50 o
  -9   3   4        0.01        0.76      1.31 o
  -8   3   4       65.89       66.19      3.44 o
  -7   3   4       84.67       85.88      5.56 o
  -6   3   4       60.79       53.84      2.70 o
  -5   3   4      168.98      175.21      3.80 o
  -4   3   4      120.59      132.75      2.98 o
  -3   3   4        2.61        1.19      0.58 o
  -2   3   4      282.41      284.42      4.92 o
  -1   3   4     1567.89     1836.01     27.14 o
   0   3   4      659.13      695.40      8.67 o
   1   3   4     1276.06     1365.82     34.56 o
   2   3   4      242.24      242.83      3.86 o
   3   3   4       70.06       53.58      2.41 o
   4   3   4      713.28      804.95     12.39 o
   5   3   4      141.51      147.31      2.98 o
   6   3   4      263.18      274.73      5.21 o
   7   3   4       17.90       19.06      1.27 o
   8   3   4       64.00       64.41      2.36 o
   9   3   4       43.35       41.22      2.93 o
  10   3   4        0.10       -1.21      1.64 o
  11   3   4       16.06       22.16      3.79 o
  -9   4   4      115.63      124.41      5.13 o
  -8   4   4        6.33       10.27      3.41 o
  -7   4   4       13.03       17.21      1.96 o
  -6   4   4       32.01       30.20      2.30 o
  -5   4   4      106.29       98.36      2.56 o
  -4   4   4       88.71       79.52      2.15 o
  -3   4   4      155.00      159.76      3.36 o
  -2   4   4       75.88       81.85      1.98 o
  -1   4   4       27.04       23.61      0.95 o
   0   4   4      224.37      238.30      4.59 o
   1   4   4        0.35        0.53      0.42 o
   2   4   4      157.13      165.13      2.85 o
   3   4   4      302.36      278.31      4.50 o
   4   4   4        0.04        0.18      0.39 o
   5   4   4      149.64      137.99      4.57 o
   6   4   4       20.96       20.19      1.21 o
   7   4   4       39.92       39.68      1.69 o
   8   4   4        3.51        3.91      0.85 o
   9   4   4        7.04        6.11      1.45 o
  11   4   4       10.12        9.92      2.59 o
  -9   5   4      179.12      188.81      6.54 o
  -8   5   4        0.43       -0.15      1.31 o
  -7   5   4      161.18      164.49      5.45 o
  -6   5   4       10.48       10.92      1.62 o
  -5   5   4       43.79       54.33      2.60 o
  -4   5   4      363.97      341.83      6.45 o
  -3   5   4       14.32        8.88      0.81 o
  -2   5   4      402.65      399.26      6.77 o
  -1   5   4      554.91      573.17      9.19 o
   0   5   4        0.08       -0.35      0.35 o
   1   5   4     1088.32     1110.45     15.71 o
   2   5   4       69.35       66.91      1.67 o
   3   5   4      439.93      418.73      6.49 o
   4   5   4      180.92      181.51      3.75 o
   5   5   4      204.51      211.82      4.80 o
   6   5   4       48.32       53.14      1.94 o
   7   5   4       44.37       45.98      1.76 o
   8   5   4      233.83      242.89      6.16 o
   9   5   4        0.38        0.67      1.09 o
  10   5   4        1.52       -1.47      1.47 o
  11   5   4        0.31        0.26      1.90 o
  -9   6   4       36.52       35.77      4.83 o
  -8   6   4       16.67       19.30      5.56 o
  -7   6   4       36.50       34.50      2.80 o
  -6   6   4       47.99       46.33      2.68 o
  -5   6   4      311.49      304.85      7.70 o
  -4   6   4       42.03       43.54      1.62 o
  -3   6   4      549.61      558.09      9.28 o
  -2   6   4      135.15      134.86      2.96 o
  -1   6   4      227.06      229.11      4.31 o
   0   6   4      595.21      621.22      9.59 o
   1   6   4       63.30       59.14      1.57 o
   2   6   4       94.41       98.10      2.11 o
   3   6   4       15.45       20.52      0.97 o
   4   6   4       88.19       93.07      2.46 o
   5   6   4       95.75       90.28      2.19 o
   6   6   4       18.17       16.96      1.18 o
   7   6   4        1.73        1.32      0.97 o
   8   6   4      146.69      146.28      5.52 o
   9   6   4        0.78       -0.74      1.07 o
  10   6   4        6.43        3.45      1.98 o
  -9   7   4        0.28       -0.26      2.16 o
  -8   7   4        4.76        4.87      1.64 o
  -7   7   4       13.47       14.63      2.05 o
  -6   7   4       12.21       14.26      1.88 o
  -5   7   4        0.87        0.43      1.21 o
  -4   7   4       21.56       20.65      1.78 o
  -3   7   4      215.95      207.69      9.86 o
  -2   7   4       13.42       11.25      1.03 o
  -1   7   4     1266.00     1231.81     23.20 o
   0   7   4       20.23       16.78      1.02 o
   1   7   4       85.73       93.95      2.16 o
   2   7   4      395.06      391.99      6.29 o
   3   7   4        0.14        0.53      0.43 o
   4   7   4      116.40      106.89      2.40 o
   5   7   4        6.89        6.34      1.09 o
   6   7   4        0.86        0.47      0.85 o
   7   7   4        3.34        1.67      1.06 o
   8   7   4       36.36       40.25      2.68 o
   9   7   4        0.86        1.71      1.25 o
  10   7   4       19.48       19.84      3.10 o
  -8   8   4        0.15        0.72      1.94 o
  -7   8   4       31.30       27.62      2.71 o
  -6   8   4      147.44      157.80      8.37 o
  -5   8   4      392.62      393.64      9.72 o
  -4   8   4      149.87      144.95      4.67 o
  -3   8   4      334.29      320.23      6.01 o
  -2   8   4       13.13       14.00      1.80 o
  -1   8   4      522.83      503.04     10.52 o
   0   8   4      392.83      390.33      6.65 o
   1   8   4      480.13      480.28      7.62 o
   2   8   4       11.32       12.90      1.01 o
   3   8   4      127.20      125.59      2.74 o
   4   8   4       66.72       61.27      3.15 o
   5   8   4       14.89       12.11      1.41 o
   6   8   4       24.64       26.91      2.10 o
   7   8   4        0.84        1.74      1.07 o
   8   8   4       11.86       11.90      1.77 o
   9   8   4       11.71        8.53      1.70 o
  10   8   4        0.11       -0.63      1.31 o
  -8   9   4       57.71       61.92      5.17 o
  -7   9   4        0.10       -0.14      1.28 o
  -6   9   4        1.33        1.54      1.72 o
  -5   9   4      154.87      158.27      5.30 o
  -4   9   4        1.75        1.69      1.03 o
  -3   9   4      286.47      275.10     13.02 o
  -2   9   4       39.15       44.40      1.77 o
  -1   9   4      167.56      159.33      4.74 o
   0   9   4      372.69      377.15      6.63 o
   1   9   4       36.83       31.73      1.55 o
   2   9   4      142.05      142.87      3.08 o
   3   9   4       18.76       22.32      1.74 o
   4   9   4       10.40        9.10      2.50 o
   5   9   4        0.66        0.01      0.91 o
   6   9   4        5.15        3.71      1.20 o
   7   9   4       16.03       17.01      1.94 o
   8   9   4       18.65       21.29      2.25 o
   9   9   4        2.45        4.39      1.85 o
  10   9   4        0.28       -1.98      1.98 o
  -7  10   4       18.56       13.68      3.10 o
  -6  10   4       27.38       27.30      2.65 o
  -5  10   4       44.70       46.56      2.98 o
  -4  10   4      171.55      172.53      7.33 o
  -3  10   4        2.72        2.90      1.12 o
  -2  10   4       14.85       15.48      1.30 o
  -1  10   4       95.03       98.74      3.46 o
   0  10   4        5.36        4.49      0.99 o
   1  10   4      147.37      143.76      3.41 o
   2  10   4      141.33      136.67      5.99 o
   3  10   4       76.56       72.27      2.97 o
   4  10   4       65.90       64.02      2.81 o
   5  10   4        0.51        1.47      1.42 o
   6  10   4       31.03       29.58      2.89 o
   7  10   4        0.04       -1.08      1.08 o
   8  10   4        9.35       10.96      1.77 o
   9  10   4        3.69        4.20      1.55 o
  -7  11   4        8.13        4.48      2.41 o
  -6  11   4        0.07        0.90      1.40 o
  -5  11   4       15.19       11.97      1.95 o
  -4  11   4        3.10        2.40      1.26 o
  -3  11   4        9.69        7.30      1.51 o
  -2  11   4        9.89       15.32      2.33 o
  -1  11   4       67.82       77.46      3.16 o
   0  11   4      103.22       98.64      3.38 o
   1  11   4        4.76        6.53      2.20 o
   2  11   4        6.73        5.02      3.06 o
   3  11   4      206.18      188.05      5.30 o
   4  11   4        2.09        1.81      1.51 o
   5  11   4        6.31        5.65      1.90 o
   6  11   4        5.99        7.08      1.57 o
   7  11   4       26.83       30.59      4.40 o
   8  11   4       32.37       24.63      4.48 o
  -6  12   4       13.91       10.09      2.76 o
  -5  12   4       93.43      100.71      9.01 o
  -4  12   4       47.31       42.68      3.22 o
  -3  12   4      252.12      244.85      7.16 o
  -2  12   4      115.54      124.69      4.57 o
  -1  12   4       16.56       16.55      1.79 o
   0  12   4       33.41       32.42      2.33 o
   1  12   4       59.30       64.01      3.54 o
   2  12   4       25.66       26.85      2.23 o
   3  12   4       31.90       28.74      2.34 o
   4  12   4       74.66       82.27      3.56 o
   5  12   4       38.24       38.80      2.84 o
   6  12   4        1.07        0.37      1.20 o
   7  12   4       23.14       26.72      4.31 o
  -5  13   4       20.38       19.96      2.52 o
  -4  13   4       94.61       91.26      4.32 o
  -3  13   4       16.81       16.13      2.23 o
  -2  13   4      114.96      118.24      6.47 o
   0  13   4       24.52       29.15      2.37 o
   1  13   4       18.72       19.76      2.10 o
   2  13   4        2.10        1.09      1.18 o
   3  13   4       12.05       13.54      1.86 o
   4  13   4       10.47        8.80      1.70 o
   5  13   4        2.00        2.59      1.41 o
   6  13   4       10.70       12.01      2.37 o
  -4  14   4        6.84        6.81      2.93 o
  -3  14   4        8.81        7.24      2.50 o
  -2  14   4       11.05        9.57      2.50 o
  -1  14   4       13.38       13.37      2.93 o
   0  14   4        0.51        0.78      1.81 o
   1  14   4       15.03       17.94      2.10 o
   2  14   4       74.41       84.26      3.77 o
   3  14   4      108.88      113.71      4.47 o
   4  14   4        0.07        0.39      2.59 o
   5  14   4        4.43        5.69      2.24 o
  -1  15   4       93.56       85.03      6.04 o
   0  15   4       10.25       15.44      2.93 o
   1  15   4      110.49      134.40     10.95 o
   2  15   4      190.03      191.97      6.12 o
   3  15   4       38.03       35.50      3.01 o
  -2 -12   5        0.01       -1.21      2.24 o
  -1 -12   5        3.43        1.06      1.90 o
   0 -12   5        2.76        2.09      1.90 o
   1 -12   5        0.74        0.17      1.72 o
   2 -12   5        6.70        5.17      2.24 o
   3 -12   5        0.05        0.86      1.98 o
   4 -12   5       26.22       20.96      3.54 o
  -3 -11   5        4.71        3.76      1.59 o
  -2 -11   5       70.19       77.52      3.79 o
  -1 -11   5        2.98        0.63      1.20 o
   0 -11   5       26.21       26.72      2.44 o
   1 -11   5       34.47       34.35      2.68 o
   2 -11   5        0.03        0.17      1.55 o
   3 -11   5       31.92       33.72      4.40 o
   4 -11   5       29.93       39.50      4.57 o
   5 -11   5       10.35       14.14      3.10 o
   6 -11   5      127.60      132.92      5.42 o
  -5 -10   5        2.23        0.26      1.72 o
  -4 -10   5        2.50        2.41      1.59 o
  -3 -10   5        1.59       -0.44      1.24 o
  -2 -10   5        4.76        1.59      1.25 o
  -1 -10   5       87.57       81.28      3.52 o
   0 -10   5      152.23      151.19      8.84 o
   1 -10   5       69.80       72.73      3.41 o
   2 -10   5        5.68        8.62      2.07 o
   4 -10   5        0.01       -1.15      1.15 o
   5 -10   5       50.61       52.62      3.22 o
   6 -10   5       26.70       28.56      2.80 o
   7 -10   5       11.22        9.92      2.04 o
  -6  -9   5        1.84        1.90      1.98 o
  -5  -9   5       14.77       16.54      3.32 o
  -4  -9   5       56.19       51.35      3.12 o
  -3  -9   5      151.23      164.05      7.59 o
  -2  -9   5      340.01      350.82      8.44 o
  -1  -9   5       24.92       27.32      2.31 o
   0  -9   5        0.25        0.15      0.94 o
   1  -9   5       87.31       92.43      3.45 o
   2  -9   5        0.05       -0.79      0.79 o
   3  -9   5       27.84       33.72      3.45 o
   4  -9   5       21.37       20.38      2.10 o
   5  -9   5       42.35       47.11      3.45 o
   6  -9   5       15.08       13.54      2.04 o
   7  -9   5       17.99       16.52      2.31 o
   8  -9   5        7.00        5.86      1.78 o
  -6  -8   5       55.64       59.46      3.47 o
  -5  -8   5       36.34       39.70      3.49 o
  -4  -8   5        4.46        1.36      2.59 o
  -3  -8   5        0.07        1.19      1.07 o
  -2  -8   5      142.74      148.60      4.62 o
  -1  -8   5        6.81        6.12      1.28 o
   0  -8   5      190.63      180.80      5.02 o
   1  -8   5       70.90       74.02      2.90 o
   2  -8   5       48.88       48.25      2.31 o
   3  -8   5       23.24       24.34      1.85 o
   4  -8   5        8.81        8.54      1.94 o
   5  -8   5       12.58       12.93      1.79 o
   6  -8   5        4.37        5.28      1.85 o
   7  -8   5        9.06       10.18      2.03 o
   8  -8   5        0.09       -1.10      1.30 o
  -7  -7   5      126.75      130.78      7.80 o
  -6  -7   5       27.27       30.88      2.66 o
  -5  -7   5       41.88       39.66      3.79 o
  -4  -7   5        0.15       -1.47      1.47 o
  -3  -7   5       42.83       37.51      2.50 o
  -2  -7   5        7.18        8.53      1.37 o
  -1  -7   5        1.13        2.10      1.16 o
   0  -7   5      165.70      164.86      4.53 o
   1  -7   5        1.97        2.02      0.71 o
   2  -7   5       70.26       72.71      2.22 o
   3  -7   5      230.90      232.46      5.78 o
   4  -7   5       17.47       19.62      1.91 o
   5  -7   5      158.95      161.19      5.18 o
   6  -7   5        0.28        0.51      1.12 o
   7  -7   5        9.41       10.80      1.83 o
   8  -7   5       18.59       21.94      3.19 o
   9  -7   5        3.33        2.90      1.55 o
  -7  -6   5        4.53        5.78      1.58 o
  -6  -6   5       22.05       22.25      3.06 o
  -5  -6   5        0.00       -0.72      1.72 o
  -4  -6   5       35.53       31.18      2.34 o
  -3  -6   5        2.29        3.43      1.05 o
  -2  -6   5       36.90       35.20      2.05 o
  -1  -6   5      177.66      157.29      3.32 o
   0  -6   5       79.31       70.05      2.63 o
   1  -6   5     1018.28      968.76     15.29 o
   2  -6   5      717.42      719.12     11.50 o
   3  -6   5       16.08       17.24      1.45 o
   4  -6   5       48.20       47.29      2.44 o
   5  -6   5       33.90       33.47      2.44 o
   6  -6   5       82.97       80.76      3.62 o
   7  -6   5        0.76        0.83      1.12 o
   8  -6   5        2.76        1.47      1.55 o
   9  -6   5        0.23       -1.10      2.37 o
  10  -6   5        2.66        2.48      1.61 o
  -8  -5   5        2.11        1.27      1.35 o
  -7  -5   5       14.82       14.87      1.96 o
  -6  -5   5        0.02        0.34      1.12 o
  -5  -5   5      109.55      103.48      3.79 o
  -4  -5   5       54.93       51.10      2.53 o
  -3  -5   5      384.11      347.50      7.73 o
  -2  -5   5       11.15       17.06      1.02 o
  -1  -5   5       53.09       50.99      1.59 o
   0  -5   5        8.59       10.96      1.02 o
   1  -5   5     1035.35     1013.84     14.91 o
   2  -5   5     1328.10     1338.54     23.73 o
   3  -5   5      229.48      238.62      5.20 o
   4  -5   5       79.50       82.26      3.49 o
   5  -5   5       66.42       64.90      4.10 o
   6  -5   5       35.96       38.12      5.82 o
   7  -5   5        0.07       -0.09      0.88 o
   8  -5   5       19.59       19.07      3.19 o
   9  -5   5        0.60        0.69      2.24 o
  10  -5   5       11.96       12.24      2.17 o
  -8  -4   5       12.19       11.25      1.88 o
  -7  -4   5       55.90       62.86      3.14 o
  -6  -4   5       37.93       37.08      2.57 o
  -5  -4   5       21.18       17.91      1.78 o
  -4  -4   5       18.29       24.31      1.90 o
  -3  -4   5      289.94      251.92      4.57 o
  -2  -4   5        0.37        0.56      0.47 o
  -1  -4   5      334.01      320.68      5.38 o
   0  -4   5      141.07      120.80      2.55 o
   1  -4   5      159.85      167.12      4.05 o
   2  -4   5      506.90      482.42      7.58 o
   3  -4   5       18.70       17.03      1.37 o
   4  -4   5       88.38       89.02      3.49 o
   5  -4   5      142.50      144.46      4.40 o
   6  -4   5        1.39        0.27      0.82 o
   7  -4   5       54.09       55.09      6.25 o
   8  -4   5       36.83       46.66      3.10 o
   9  -4   5        9.33        9.82      1.92 o
  10  -4   5       25.84       26.19      2.83 o
  -9  -3   5        0.60       -1.55      1.55 o
  -8  -3   5        4.14        4.76      1.43 o
  -7  -3   5       80.63       85.40      3.56 o
  -6  -3   5       10.74       13.68      1.63 o
  -5  -3   5        1.91        3.37      1.02 o
  -4  -3   5      147.45      146.15      4.32 o
  -3  -3   5       88.84       79.76      2.08 o
  -2  -3   5      184.02      173.38      4.34 o
  -1  -3   5       17.06       14.81      0.90 o
   0  -3   5      133.30      153.32      2.99 o
   1  -3   5       32.83       31.95      1.55 o
   2  -3   5      394.25      410.77      6.50 o
   3  -3   5       95.13       95.17      2.16 o
   4  -3   5      257.67      249.42      6.47 o
   5  -3   5       81.59       85.93      2.09 o
   6  -3   5        0.22        1.31      1.64 o
   7  -3   5       70.18       69.62      3.16 o
   8  -3   5        0.04        0.24      1.07 o
   9  -3   5       83.83       89.15      4.08 o
  10  -3   5       59.79       52.95      3.76 o
  11  -3   5       59.83       58.47      3.93 o
  -9  -2   5        8.16        3.54      2.07 o
  -8  -2   5       12.62       14.23      2.67 o
  -7  -2   5        9.64        8.60      1.49 o
  -6  -2   5        5.94        7.97      1.34 o
  -5  -2   5      167.59      168.61      3.60 o
  -4  -2   5       20.12       21.56      1.24 o
  -3  -2   5      225.24      232.17      4.22 o
  -2  -2   5      124.76      116.64      2.48 o
  -1  -2   5        9.94        8.35      0.67 o
   0  -2   5      391.18      428.36      6.66 o
   1  -2   5        2.11        3.43      0.48 o
   2  -2   5      743.36      735.94     13.39 o
   3  -2   5       94.39       94.13      2.98 o
   4  -2   5       23.00       25.61      1.02 o
   5  -2   5      263.89      290.52      5.20 o
   6  -2   5       93.21      103.08      3.55 o
   7  -2   5        2.82        3.38      1.09 o
   8  -2   5       11.15       14.43      2.76 o
   9  -2   5       35.92       33.51      3.41 o
  10  -2   5      103.84       98.16      8.97 o
  11  -2   5       10.12        8.29      2.01 o
  -9  -1   5       27.92       30.36      3.71 o
  -8  -1   5        4.82        5.00      1.90 o
  -7  -1   5      200.73      198.49      5.45 o
  -6  -1   5       45.37       45.81      1.82 o
  -5  -1   5      279.63      281.85      5.22 o
  -4  -1   5      203.38      202.40      6.14 o
  -3  -1   5       46.84       44.94      2.14 o
  -2  -1   5       97.69       98.46      2.19 o
  -1  -1   5      154.96      145.33      4.03 o
   0  -1   5      198.10      217.80      3.67 o
   1  -1   5       13.67       17.66      1.34 o
   2  -1   5       11.38       10.78      0.68 o
   3  -1   5        1.10        1.41      0.52 o
   4  -1   5      154.85      144.22      2.84 o
   5  -1   5       56.48       61.11      1.66 o
   6  -1   5      174.08      184.98      3.71 o
   7  -1   5       13.49       12.97      1.57 o
   8  -1   5        8.05        7.82      1.47 o
   9  -1   5        9.32        9.57      2.20 o
  10  -1   5       24.28       21.46      2.47 o
  11  -1   5        6.95        5.66      1.76 o
  -9   0   5        5.53        2.16      1.98 o
  -8   0   5       36.06       44.24      3.97 o
  -7   0   5        4.33        1.72      1.38 o
  -6   0   5        7.65        7.16      1.81 o
  -5   0   5       63.42       52.95      3.36 o
  -4   0   5     1154.81     1100.97     29.58 o
  -3   0   5      983.79      900.21     13.32 o
  -2   0   5      503.30      510.82      7.83 o
  -1   0   5        2.30        4.66      0.47 o
   0   0   5      202.20      197.47      3.26 o
   1   0   5      521.25      537.15     10.00 o
   2   0   5        0.69        1.80      0.37 o
   3   0   5       42.46       39.31      2.59 o
   4   0   5      218.37      221.75      3.91 o
   5   0   5        7.06        7.41      0.69 o
   6   0   5      286.98      305.66      5.54 o
   7   0   5       33.96       34.45      2.06 o
   8   0   5       45.97       49.60      2.74 o
   9   0   5      157.44      168.21      5.46 o
  10   0   5       23.60       25.17      2.56 o
  11   0   5        4.82       10.03      2.16 o
  -8   1   5      190.15      199.84      6.22 o
  -7   1   5        6.88        9.77      4.18 o
  -6   1   5      278.42      282.90      5.70 o
  -5   1   5       12.32        9.89      1.31 o
  -4   1   5        1.74        1.39      0.72 o
  -3   1   5      536.66      519.35     14.57 o
  -2   1   5       48.82       47.31      1.38 o
  -1   1   5      286.50      271.97      4.34 o
   0   1   5      593.68      574.86      7.22 o
   1   1   5        2.12        1.96      0.58 o
   2   1   5       93.52       84.88      1.77 o
   3   1   5      115.69      109.75      2.22 o
   4   1   5        1.64        1.09      0.44 o
   5   1   5        8.46        8.43      0.74 o
   6   1   5        4.66        4.41      0.84 o
   7   1   5       84.49       91.20      2.51 o
   8   1   5       13.30       14.20      1.68 o
   9   1   5      111.50      111.17      4.27 o
  10   1   5       63.16       62.55      3.41 o
  11   1   5        5.91        5.13      1.67 o
  -9   2   5        8.17        5.43      2.41 o
  -8   2   5       44.49       48.92      3.11 o
  -7   2   5      143.68      159.90      9.44 o
  -6   2   5       22.70       23.34      1.52 o
  -5   2   5       44.03       52.23      1.90 o
  -4   2   5      203.43      189.48      3.92 o
  -3   2   5        7.15        5.26      0.67 o
  -2   2   5      879.06      884.67     16.31 o
  -1   2   5       55.96       49.17      1.27 o
   0   2   5      265.81      270.91      5.61 o
   1   2   5      106.95       97.76      2.56 o
   2   2   5       25.77       30.79      0.89 o
   3   2   5      119.54      124.85      2.44 o
   4   2   5      102.84      115.62      2.41 o
   5   2   5      192.37      191.77      3.63 o
   6   2   5        1.04        1.42      0.58 o
   7   2   5        2.23        1.84      0.78 o
   8   2   5        5.71        5.13      0.91 o
   9   2   5       20.30       21.79      2.16 o
  10   2   5       10.02       12.63      1.92 o
  11   2   5        2.02        2.50      2.16 o
  -9   3   5        4.16        1.38      1.46 o
  -8   3   5        5.40        6.48      3.28 o
  -7   3   5      188.76      191.80      7.80 o
  -6   3   5       15.09       13.56      1.25 o
  -5   3   5      164.96      167.80      3.79 o
  -4   3   5       28.98       23.94      1.57 o
  -3   3   5      370.42      339.22      6.02 o
  -2   3   5       97.49      105.16      3.31 o
  -1   3   5       15.51       16.01      0.76 o
   0   3   5     1436.05     1521.69     21.37 o
   1   3   5       29.17       37.91      1.49 o
   2   3   5       40.98       38.82      1.01 o
   3   3   5      165.88      159.16      2.86 o
   4   3   5       19.92       18.64      1.52 o
   5   3   5      190.91      196.24      3.73 o
   6   3   5       46.21       50.34      2.09 o
   7   3   5       12.07       11.44      1.07 o
   8   3   5        0.37       -0.62      0.62 o
   9   3   5       18.73       18.71      1.92 o
  10   3   5        6.20        6.04      2.16 o
  11   3   5        9.92        8.19      2.76 o
  -9   4   5        3.82        1.71      1.52 o
  -8   4   5       31.87       30.39      2.93 o
  -7   4   5        1.10        0.67      2.41 o
  -6   4   5        3.77        6.20      1.33 o
  -5   4   5        1.71       -0.07      0.81 o
  -4   4   5      217.01      163.45      3.58 o
  -3   4   5      364.96      318.22      5.74 o
  -2   4   5        6.74       11.28      0.83 o
  -1   4   5        4.18        2.61      0.51 o
   0   4   5      737.43      737.61     12.00 o
   1   4   5      218.81      255.55      4.10 o
   2   4   5      227.01      217.96      3.65 o
   3   4   5       34.35       29.69      1.04 o
   4   4   5       31.32       32.81      1.15 o
   5   4   5      327.84      314.96      6.61 o
   6   4   5       74.40       76.20      2.60 o
   7   4   5       69.73       72.08      2.30 o
   8   4   5       34.99       38.38      1.85 o
   9   4   5        0.23       -0.94      0.94 o
  11   4   5       18.34       14.75      2.85 o
  -9   5   5        0.10        1.62      1.53 o
  -8   5   5        2.16        0.81      1.38 o
  -7   5   5      120.11      117.63      4.53 o
  -6   5   5       13.93       14.41      1.78 o
  -5   5   5      328.04      281.64      7.23 o
  -4   5   5        4.88        0.77      1.03 o
  -3   5   5       14.20       16.30      1.08 o
  -2   5   5       51.28       53.36      2.38 o
  -1   5   5        8.71        7.09      0.68 o
   0   5   5       74.38       70.25      1.72 o
   1   5   5      538.15      568.21      9.20 o
   2   5   5      146.41      143.72      2.71 o
   3   5   5       58.18       57.72      1.84 o
   4   5   5      145.84      154.13      3.49 o
   5   5   5       45.73       48.55      1.73 o
   6   5   5        2.00        2.55      0.91 o
   7   5   5        0.06        0.18      0.61 o
   8   5   5       24.60       29.03      2.46 o
   9   5   5        1.95       -0.50      1.25 o
  10   5   5       13.16       11.64      2.50 o
  11   5   5        4.19        5.00      2.33 o
  -8   6   5       67.63       71.63      3.84 o
  -7   6   5       31.19       35.27      2.87 o
  -6   6   5      104.54      108.37      4.14 o
  -5   6   5      278.82      270.69      7.15 o
  -4   6   5       12.37       10.32      0.99 o
  -3   6   5      357.45      370.03      6.65 o
  -2   6   5        0.04       -0.24      0.76 o
  -1   6   5       78.98       76.37      2.06 o
   0   6   5       37.05       34.19      1.18 o
   1   6   5        0.47        1.02      0.69 o
   2   6   5       16.95       16.84      0.89 o
   3   6   5       79.90       79.27      1.91 o
   4   6   5      167.86      180.75      3.43 o
   5   6   5      238.66      236.69      4.31 o
   6   6   5       50.41       49.29      2.12 o
   7   6   5        1.37        1.64      0.97 o
   8   6   5       37.03       41.49      2.38 o
   9   6   5        1.07       -0.69      1.04 o
  10   6   5        6.86        8.71      2.33 o
  11   6   5        0.69        3.62      2.16 o
  -8   7   5        1.77        2.07      2.20 o
  -7   7   5       13.89       16.21      2.98 o
  -6   7   5       65.88       73.39      3.45 o
  -5   7   5       51.07       52.33      2.76 o
  -4   7   5        2.89        3.61      0.82 o
  -3   7   5       96.45       99.06      2.61 o
  -2   7   5      305.45      291.73      5.48 o
  -1   7   5        6.59        6.70      1.23 o
   0   7   5     1874.84     1809.18     30.87 o
   1   7   5      422.60      420.71      6.72 o
   2   7   5      100.88      101.43      2.31 o
   3   7   5        2.20        0.93      0.46 o
   4   7   5       55.93       61.68      1.97 o
   5   7   5      512.73      512.32      8.25 o
   6   7   5        1.78        1.03      0.85 o
   7   7   5       73.22       71.36      2.98 o
   8   7   5       70.69       69.49      3.12 o
   9   7   5       24.51       21.91      2.16 o
  10   7   5        5.22        7.42      2.24 o
  -7   8   5       44.45       43.71      3.31 o
  -6   8   5        4.40        4.71      1.40 o
  -5   8   5       48.16       47.51      2.71 o
  -4   8   5       67.02       73.15      4.10 o
  -3   8   5       58.37       56.02      1.94 o
  -2   8   5       49.91       52.95      1.84 o
  -1   8   5      591.50      560.46      9.46 o
   0   8   5      785.25      780.97     14.27 o
   1   8   5        1.03        0.65      0.54 o
   2   8   5      137.79      142.28      3.00 o
   3   8   5       26.05       26.23      1.22 o
   4   8   5        0.07        0.06      0.91 o
   5   8   5        0.06       -0.54      0.73 o
   6   8   5        1.72        2.68      1.05 o
   7   8   5        2.48        3.16      1.19 o
   8   8   5        1.43       -0.05      1.13 o
   9   8   5        2.25        1.96      1.31 o
  10   8   5        4.98        5.80      1.67 o
  -7   9   5       13.78       12.48      2.33 o
  -6   9   5       89.87       95.45      4.17 o
  -5   9   5       42.78       42.91      2.82 o
  -4   9   5       49.89       48.65      2.73 o
  -3   9   5      132.17      129.20      3.31 o
  -2   9   5       16.27       16.57      1.26 o
  -1   9   5      125.17      127.29      3.18 o
   0   9   5       17.23       21.65      1.85 o
   1   9   5        4.16        3.51      0.71 o
   2   9   5       75.25       79.68      2.17 o
   3   9   5       11.13       11.60      1.12 o
   4   9   5        0.01        0.29      0.87 o
   5   9   5       11.23       11.31      1.81 o
   6   9   5       26.91       23.81      2.29 o
   7   9   5        1.67        2.11      1.18 o
   8   9   5      206.11      198.49      5.92 o
   9   9   5       56.55       49.91      3.29 o
  10   9   5        5.68        3.54      2.24 o
  -6  10   5       11.72       12.71      2.67 o
  -5  10   5       16.56       17.54      2.13 o
  -4  10   5       95.41       87.20      3.74 o
  -3  10   5       64.40       60.56      3.02 o
  -2  10   5       57.51       58.15      2.17 o
  -1  10   5      117.55      114.47      3.09 o
   0  10   5       11.39        8.53      0.97 o
   1  10   5        1.40        0.86      0.61 o
   2  10   5      159.94      151.57      3.40 o
   3  10   5       39.67       40.55      4.27 o
   4  10   5      158.36      159.54      5.69 o
   5  10   5        6.71       10.31      1.55 o
   6  10   5        1.87        2.84      1.60 o
   7  10   5        0.58        1.74      1.21 o
   8  10   5      217.25      206.45      6.16 o
   9  10   5      140.79      126.00      6.47 o
  -6  11   5        2.34       -0.60      1.98 o
  -5  11   5       14.26       12.71      1.97 o
  -4  11   5       33.47       31.91      3.71 o
  -3  11   5       14.11       12.27      1.90 o
  -2  11   5       71.84       66.63      3.12 o
  -1  11   5       38.61       37.51      2.33 o
   0  11   5        1.44        1.19      0.73 o
   1  11   5       92.79      101.40      2.97 o
   2  11   5       22.22       20.77      1.90 o
   3  11   5       10.47        9.31      1.45 o
   4  11   5      163.07      158.22      4.86 o
   5  11   5        1.62        1.78      1.16 o
   6  11   5       24.59       24.73      3.58 o
   7  11   5        3.25        0.75      2.80 o
   8  11   5       67.11       62.00      5.22 o
  -5  12   5       40.22       44.27      3.50 o
  -4  12   5       74.90       78.73      3.93 o
  -3  12   5       55.85       58.27      3.16 o
  -2  12   5        1.73        1.37      1.19 o
  -1  12   5       61.72       63.55      3.01 o
   0  12   5       70.54       71.03      6.51 o
   1  12   5        2.73        4.37      1.22 o
   2  12   5       43.68       50.99      2.63 o
   3  12   5        0.01        0.38      1.03 o
   4  12   5        0.20        1.07      1.14 o
   5  12   5        0.20        0.73      1.24 o
   6  12   5        0.41       -0.75      1.16 o
   7  12   5        0.35        0.25      2.76 o
   8  12   5        1.84       -0.52      1.81 o
  -4  13   5       52.56       53.87      3.79 o
  -3  13   5       16.56       20.84      2.42 o
  -2  13   5       42.27       50.02      4.40 o
  -1  13   5       12.85       12.33      2.67 o
   0  13   5        3.43        2.93      1.13 o
   1  13   5       28.32       30.15      2.67 o
   2  13   5       16.90       18.05      2.67 o
   3  13   5        1.32        0.80      1.12 o
   4  13   5        7.68        8.95      1.66 o
   5  13   5       21.42       24.71      3.92 o
   6  13   5        3.49        3.70      2.20 o
   7  13   5        0.95        1.64      1.98 o
  -2  14   5       15.96       12.42      2.76 o
  -1  14   5       16.81       15.95      3.10 o
   1  14   5       66.00       72.09      4.48 o
   2  14   5        0.07        0.27      1.13 o
   3  14   5      109.58      114.10      4.41 o
   4  14   5        4.38        5.57      2.50 o
   5  14   5       35.58       40.02      4.23 o
  -1  15   5       24.35       30.87      4.23 o
   1  15   5       12.41       14.69      2.07 o
   2  15   5        5.18        5.17      1.63 o
   3  15   5       12.73       14.81      2.15 o
   4  15   5        8.30        7.07      2.33 o
   0 -12   6        5.63        7.24      2.59 o
   1 -12   6       19.00       26.99      3.62 o
  -2 -11   6       15.47       13.87      2.89 o
  -1 -11   6       10.47       11.72      1.96 o
   0 -11   6       73.20       74.95      3.63 o
   1 -11   6        0.29        0.60      1.81 o
   2 -11   6        2.09        3.62      1.90 o
   3 -11   6        1.60       -1.55      1.81 o
   4 -11   6       21.07       23.37      3.62 o
   5 -11   6        6.65        8.11      2.67 o
  -4 -10   6        2.56       -0.17      1.64 o
  -3 -10   6        6.31        8.33      4.36 o
  -2 -10   6       18.22       22.29      2.38 o
  -1 -10   6        1.83        4.16      3.15 o
   0 -10   6       25.07       24.33      2.34 o
   1 -10   6       40.34       42.09      3.06 o
   2 -10   6       85.60       85.81      5.00 o
   3 -10   6        0.52        1.21      1.90 o
   4 -10   6        7.14        9.23      2.67 o
   5 -10   6       31.61       33.02      2.89 o
   6 -10   6       30.30       31.06      3.49 o
   7 -10   6       45.50       43.12      5.00 o
  -5  -9   6        0.96        1.72      1.81 o
  -4  -9   6       43.06       43.05      3.20 o
  -3  -9   6        1.71        1.79      1.30 o
  -2  -9   6        0.51        2.02      1.21 o
  -1  -9   6       50.29       51.64      2.84 o
   0  -9   6        7.32        5.98      1.39 o
   1  -9   6        7.75        7.08      1.36 o
   2  -9   6        9.03       11.50      1.55 o
   4  -9   6        2.11        1.36      1.13 o
   5  -9   6       11.81       10.45      1.85 o
   6  -9   6        0.05        0.75      1.47 o
   7  -9   6       58.04       60.98      3.66 o
   8  -9   6        4.66        7.24      2.67 o
  -6  -8   6       79.89       78.91      5.09 o
  -5  -8   6       71.36       77.50      3.75 o
  -4  -8   6        0.56        0.00      1.15 o
  -3  -8   6        1.27        0.19      2.37 o
  -2  -8   6        0.95       -0.67      1.08 o
  -1  -8   6        0.94        0.60      0.99 o
   0  -8   6        7.05        8.47      1.47 o
   1  -8   6        6.03        8.39      1.72 o
   2  -8   6        0.20        0.00      0.67 o
   3  -8   6       19.16       24.06      2.93 o
   4  -8   6        8.31        7.07      1.46 o
   5  -8   6       10.66        8.58      1.62 o
   6  -8   6       38.16       43.25      3.62 o
   7  -8   6       10.92       14.93      2.15 o
   8  -8   6        1.45        0.76      1.49 o
  -6  -7   6      232.05      246.34      7.13 o
  -5  -7   6        3.43        5.19      2.85 o
  -4  -7   6       76.83       79.34      3.54 o
  -3  -7   6       27.93       27.71      5.86 o
  -2  -7   6        0.04       -0.84      1.12 o
  -1  -7   6       23.42       21.53      1.94 o
   0  -7   6       43.78       44.81      2.30 o
   1  -7   6       15.34       15.42      1.60 o
   2  -7   6       62.82       63.85      2.17 o
   3  -7   6      128.49      128.17      8.71 o
   4  -7   6       39.96       37.65      2.35 o
   5  -7   6      156.22      151.16      5.05 o
   6  -7   6        0.44       -0.97      2.29 o
   7  -7   6      125.26      128.84      4.96 o
   8  -7   6        0.22        0.57      2.24 o
   9  -7   6        2.43        1.38      1.52 o
  -7  -6   6        0.54       -0.75      2.24 o
  -6  -6   6       47.55       51.35      3.10 o
  -5  -6   6       28.12       33.85      2.65 o
  -4  -6   6       40.34       40.69      2.69 o
  -3  -6   6       34.81       33.11      2.36 o
  -2  -6   6       25.75       25.59      1.99 o
  -1  -6   6       97.53       96.82      3.31 o
   0  -6   6       76.07       75.72      2.16 o
   1  -6   6       47.22       45.93      1.66 o
   2  -6   6      167.73      171.40      3.77 o
   3  -6   6        1.13        0.67      0.91 o
   4  -6   6        0.89        0.35      0.85 o
   5  -6   6      121.93      110.55      7.16 o
   6  -6   6       13.76       13.60      1.85 o
   7  -6   6      283.37      278.87      7.88 o
   8  -6   6        2.48        0.99      1.98 o
   9  -6   6       36.27       39.33      3.62 o
  10  -6   6       14.65       13.11      3.28 o
  -7  -5   6        0.57       -0.11      1.28 o
  -6  -5   6        0.64       -0.18      2.07 o
  -5  -5   6       14.82       16.97      1.93 o
  -4  -5   6        0.03       -0.75      0.93 o
  -3  -5   6       29.05       32.06      2.03 o
  -2  -5   6        0.32       -0.44      0.75 o
  -1  -5   6       11.65        6.37      0.95 o
   0  -5   6        2.74        2.06      0.71 o
   1  -5   6       22.85       24.38      1.32 o
   2  -5   6      166.97      159.06      3.33 o
   3  -5   6        1.26        1.51      1.07 o
   4  -5   6      231.27      222.35      4.50 o
   5  -5   6        0.16       -0.33      0.82 o
   6  -5   6        7.22       10.95      3.28 o
   7  -5   6       14.47       13.98      3.49 o
   8  -5   6        0.38       -0.93      1.10 o
   9  -5   6       32.02       34.48      3.07 o
  10  -5   6        0.12       -1.40      1.40 o
  -8  -4   6        4.60        6.24      1.69 o
  -7  -4   6        5.27        5.66      1.49 o
  -6  -4   6       95.77      100.09      3.85 o
  -5  -4   6       66.36       69.54      3.09 o
  -4  -4   6       23.30       21.90      1.80 o
  -3  -4   6       59.35       51.42      2.36 o
  -2  -4   6      241.95      183.97      3.67 o
  -1  -4   6        0.04        0.94      0.54 o
   0  -4   6        0.03        0.21      0.48 o
   1  -4   6       29.00       27.41      1.22 o
   2  -4   6      219.70      215.23      4.02 o
   3  -4   6       25.67       23.97      1.24 o
   4  -4   6        4.53        6.20      1.06 o
   5  -4   6        0.36       -0.30      0.85 o
   6  -4   6       42.05       42.41      3.45 o
   7  -4   6       14.00       13.09      2.80 o
   8  -4   6       20.99       16.67      3.06 o
   9  -4   6       13.39       13.35      2.04 o
  10  -4   6       28.86       29.42      2.97 o
  -8  -3   6        4.60        4.02      1.52 o
  -7  -3   6       15.16       21.61      2.16 o
  -6  -3   6      185.19      200.86      5.62 o
  -5  -3   6       14.08       15.49      1.68 o
  -4  -3   6       41.14       46.10      2.30 o
  -3  -3   6       70.69       63.68      1.90 o
  -2  -3   6      225.90      180.14      4.61 o
  -1  -3   6       74.32       96.08      2.27 o
   0  -3   6        6.31       10.04      0.80 o
   1  -3   6      269.01      255.36      4.46 o
   2  -3   6      316.06      317.77      6.39 o
   3  -3   6       16.61       14.86      1.25 o
   4  -3   6      469.04      463.02      7.58 o
   5  -3   6       49.29       47.17      3.27 o
   6  -3   6      175.06      154.77     16.26 o
   7  -3   6       64.97       63.69      3.08 o
   8  -3   6        2.71        2.97      1.68 o
   9  -3   6       69.18       81.01      3.94 o
  10  -3   6       24.62       26.57      2.73 o
  11  -3   6      100.45      108.69      5.61 o
  -8  -2   6       14.59       14.14      2.76 o
  -7  -2   6       28.89       28.72      2.46 o
  -6  -2   6        1.28        2.15      1.25 o
  -5  -2   6        0.12       -0.42      0.75 o
  -4  -2   6       20.96       25.59      1.38 o
  -3  -2   6       34.34       37.48      1.43 o
  -2  -2   6      202.77      191.62      4.53 o
  -1  -2   6      386.20      379.32      6.18 o
   0  -2   6        5.67        3.84      0.55 o
   1  -2   6        8.35        9.09      0.84 o
   2  -2   6       59.54       60.04      3.92 o
   3  -2   6       21.81       20.06      1.01 o
   4  -2   6      108.46      105.01      2.65 o
   5  -2   6        0.54        0.08      0.63 o
   6  -2   6       87.67       83.64      3.16 o
   7  -2   6      113.25      111.09      4.03 o
   8  -2   6       25.12       30.17      2.48 o
   9  -2   6       43.66       48.75      3.49 o
  10  -2   6        5.98        4.14      1.61 o
  11  -2   6       43.69       41.59      3.49 o
  -8  -1   6        1.47        2.07      1.81 o
  -7  -1   6       69.98       64.72      2.97 o
  -6  -1   6       36.00       35.92      2.28 o
  -5  -1   6       35.16       33.74      1.94 o
  -4  -1   6       34.76       35.06      1.46 o
  -3  -1   6        0.21       -0.13      0.72 o
  -2  -1   6       56.15       47.36      1.49 o
  -1  -1   6       49.12       48.83      1.42 o
   0  -1   6      306.94      339.00      5.46 o
   1  -1   6        0.07        2.09      1.35 o
   2  -1   6     1498.41     1562.61     22.68 o
   3  -1   6       70.30       85.61      2.00 o
   4  -1   6       33.24       33.66      1.37 o
   5  -1   6      189.70      186.24      3.61 o
   6  -1   6        9.79       10.41      1.36 o
   7  -1   6        4.77        4.80      1.26 o
   8  -1   6       62.81       71.40      4.83 o
   9  -1   6        6.12        5.47      1.53 o
  10  -1   6        8.49        8.27      3.06 o
  11  -1   6        2.64        1.57      1.61 o
  -8   0   6        0.26       -0.09      1.64 o
  -7   0   6       87.03       86.41      4.66 o
  -6   0   6       47.47       44.30      2.25 o
  -5   0   6        0.03        0.08      0.63 o
  -4   0   6      152.14      155.98      3.67 o
  -3   0   6     1092.73     1087.95     15.99 o
  -2   0   6     2166.75     2131.87     30.02 o
  -1   0   6       34.76       38.46      1.34 o
   0   0   6      389.73      369.23      5.71 o
   1   0   6        0.98        0.12      0.52 o
   2   0   6      694.00      754.15     11.32 o
   3   0   6      565.47      557.38      8.65 o
   4   0   6      715.84      723.96     11.06 o
   5   0   6        2.52        2.22      0.58 o
   6   0   6      494.14      499.44      9.57 o
   7   0   6        8.42        8.86      1.37 o
   8   0   6       32.19       34.15      2.72 o
   9   0   6       20.21       19.79      3.15 o
  10   0   6        7.76        5.36      3.06 o
  11   0   6        0.03        0.76      1.45 o
  -8   1   6        2.32        4.66      1.81 o
  -7   1   6        2.93        1.29      1.47 o
  -6   1   6        2.56        0.43      1.21 o
  -5   1   6       24.35       24.91      1.83 o
  -4   1   6        0.66       -0.04      0.91 o
  -3   1   6      351.57      337.85      5.65 o
  -2   1   6      533.06      498.04     11.93 o
  -1   1   6      336.32      329.26      9.17 o
   0   1   6      235.14      215.27      3.00 o
   1   1   6      396.95      380.17      7.56 o
   2   1   6      142.59      123.79      2.36 o
   3   1   6       92.52       92.57      2.02 o
   4   1   6        8.65        8.36      1.12 o
   5   1   6      116.98      121.71      3.83 o
   6   1   6        3.67        1.13      1.58 o
   7   1   6       17.64       18.79      1.25 o
   8   1   6       29.69       31.05      2.37 o
   9   1   6       71.54       67.85      3.35 o
  10   1   6       21.48       19.66      2.29 o
  11   1   6        1.86        4.82      1.61 o
  -8   2   6        0.75       -1.64      1.64 o
  -7   2   6       38.78       42.73      2.80 o
  -6   2   6       32.38       32.43      2.32 o
  -5   2   6       51.18       52.42      2.01 o
  -4   2   6       30.44       29.67      1.63 o
  -3   2   6        0.10       -0.26      0.47 o
  -2   2   6       26.64       25.30      2.04 o
  -1   2   6      170.85      165.98      2.97 o
   0   2   6       12.52        9.65      0.94 o
   1   2   6        0.52        0.46      0.48 o
   2   2   6       13.30       14.17      0.53 o
   3   2   6        2.61        3.31      0.45 o
   4   2   6      213.06      221.70      4.02 o
   5   2   6      299.66      315.44      5.48 o
   6   2   6      897.83      917.64     14.04 o
   7   2   6        5.74        7.23      0.95 o
   8   2   6        0.03       -0.70      0.75 o
   9   2   6        7.03       11.40      2.29 o
  10   2   6       16.40       18.97      2.13 o
  11   2   6        7.68        3.97      2.24 o
  -8   3   6       34.54       34.07      4.40 o
  -7   3   6       11.16       14.01      1.88 o
  -6   3   6       40.39       36.78      2.50 o
  -5   3   6      101.36      102.44      2.86 o
  -4   3   6       27.22       31.46      1.49 o
  -3   3   6       43.97       42.52      2.98 o
  -2   3   6      166.93      188.23      3.59 o
  -1   3   6      201.24      225.51      4.69 o
   0   3   6       21.80       24.22      1.98 o
   1   3   6     1156.49     1226.67     28.68 o
   2   3   6      162.05      199.82      4.05 o
   3   3   6      206.62      212.87      4.45 o
   4   3   6       29.20       29.85      1.15 o
   5   3   6       81.41       94.73      2.31 o
   6   3   6     1732.85     1778.97     26.08 o
   7   3   6      124.64      135.21      4.23 o
   8   3   6       96.45       96.79      2.88 o
   9   3   6       17.97       18.56      2.01 o
  10   3   6        1.60        0.99      1.16 o
  11   3   6       32.55       37.52      4.48 o
  -8   4   6        0.77        0.78      1.98 o
  -7   4   6        7.69        3.95      1.40 o
  -6   4   6       55.95       56.81      4.23 o
  -5   4   6      190.40      184.53      4.17 o
  -4   4   6       28.86       29.07      1.46 o
  -3   4   6      390.58      369.25      6.60 o
  -2   4   6      247.52      245.31      5.36 o
  -1   4   6       90.89       87.60      2.02 o
   0   4   6      488.34      457.29      9.80 o
   1   4   6      699.65      787.53     14.54 o
   2   4   6      483.39      479.24      7.24 o
   3   4   6      636.81      622.99      9.27 o
   4   4   6       50.90       52.76      1.68 o
   5   4   6       51.33       45.53      1.73 o
   6   4   6      256.41      265.44      4.96 o
   7   4   6      110.72      119.70      5.43 o
   8   4   6       89.51       93.70      2.88 o
   9   4   6        0.46        1.35      1.13 o
  11   4   6        7.49        3.97      2.16 o
  -8   5   6       20.40       23.20      3.97 o
  -7   5   6      264.22      288.58      8.21 o
  -6   5   6        1.60        0.56      1.12 o
  -5   5   6       44.21       43.17      1.85 o
  -4   5   6       58.65       55.02      1.96 o
  -3   5   6       93.51       81.61      3.08 o
  -2   5   6      172.85      160.30      3.92 o
  -1   5   6      195.91      186.50      3.56 o
   0   5   6       36.12       34.16      1.14 o
   1   5   6      143.01      133.34      3.32 o
   2   5   6      105.36      116.56      2.73 o
   3   5   6       60.29       56.43      1.51 o
   4   5   6       30.37       30.97      1.20 o
   5   5   6       25.95       24.73      1.23 o
   6   5   6        1.56        1.74      0.66 o
   7   5   6        6.23        8.55      1.24 o
   8   5   6        0.87       -0.44      0.73 o
   9   5   6        2.78        2.76      1.13 o
  10   5   6        4.34        4.57      1.98 o
  11   5   6        6.35        3.62      2.24 o
  -8   6   6      119.10      136.00      8.19 o
  -7   6   6      188.79      203.01     10.00 o
  -6   6   6        0.07       -0.46      1.02 o
  -5   6   6      145.42      136.32      4.54 o
  -4   6   6        0.03        1.56      0.67 o
  -3   6   6       48.97       53.91      1.86 o
  -2   6   6      102.44       89.73      2.36 o
  -1   6   6        3.68        6.21      0.99 o
   0   6   6       66.83       67.51      1.81 o
   1   6   6       81.90       84.46      2.01 o
   2   6   6       62.57       60.36      1.60 o
   3   6   6      129.57      125.31      2.63 o
   4   6   6      124.73      113.72      2.98 o
   5   6   6       15.36       12.94      1.00 o
   6   6   6      104.85      104.45      2.57 o
   7   6   6       22.81       24.03      2.16 o
   8   6   6       11.48       11.00      1.47 o
   9   6   6       25.06       22.81      2.12 o
  10   6   6       76.90       69.77      4.57 o
  11   6   6        0.25        0.34      1.81 o
  -7   7   6       51.42       60.28      5.35 o
  -6   7   6       23.12       26.54      3.28 o
  -5   7   6       59.40       60.20      2.96 o
  -4   7   6        9.35        9.67      1.06 o
  -3   7   6      342.85      333.64      6.29 o
  -2   7   6        0.03        0.31      0.56 o
  -1   7   6      498.24      477.27     20.27 o
   0   7   6      318.33      311.45      6.41 o
   1   7   6      242.11      243.26      4.34 o
   2   7   6      621.56      611.54      9.36 o
   3   7   6       41.86       44.23      1.77 o
   4   7   6      156.11      156.87      3.24 o
   5   7   6        6.64        7.09      0.82 o
   6   7   6       15.22       16.07      1.17 o
   7   7   6       27.49       25.01      1.99 o
   8   7   6        4.15        3.64      1.28 o
   9   7   6        0.30        0.06      1.38 o
  10   7   6       55.50       46.74      4.31 o
  -7   8   6        8.11        5.17      2.67 o
  -6   8   6       47.35       48.30      5.26 o
  -5   8   6       22.31       22.49      2.20 o
  -4   8   6       94.76      100.64      3.77 o
  -3   8   6        8.42        8.54      1.01 o
  -2   8   6       99.24       91.18      2.57 o
  -1   8   6       90.22       78.27      2.65 o
   0   8   6        0.61        0.52      0.72 o
   1   8   6      794.93      782.58     11.80 o
   2   8   6        0.03       -0.23      0.51 o
   3   8   6       53.10       56.35      3.28 o
   4   8   6      190.63      196.27      3.90 o
   5   8   6        0.55        0.30      0.91 o
   6   8   6       62.09       62.23      2.69 o
   7   8   6        0.01       -0.44      0.97 o
   8   8   6        0.02       -1.03      1.03 o
   9   8   6        1.42        0.52      1.28 o
  10   8   6        9.49        5.64      1.62 o
  -6   9   6        1.34       -1.72      1.90 o
  -5   9   6       20.97       12.42      3.02 o
  -4   9   6      171.84      181.62      5.61 o
  -3   9   6      266.26      280.32      5.71 o
  -2   9   6      106.79       99.69      2.80 o
  -1   9   6      199.35      189.23      4.88 o
   0   9   6        0.06       -0.20      1.64 o
   1   9   6      313.61      294.60      6.10 o
   2   9   6      222.33      230.74      5.05 o
   3   9   6      157.61      158.43      4.90 o
   4   9   6        4.61        6.49      2.24 o
   5   9   6       12.88       14.82      1.62 o
   6   9   6       34.75       31.71      2.28 o
   7   9   6        4.64        5.00      1.36 o
   8   9   6       11.16       11.41      1.73 o
   9   9   6        5.31        4.40      3.32 o
  10   9   6        4.86        3.84      1.59 o
  -6  10   6       92.36       88.31      6.55 o
  -5  10   6        0.27       -0.09      1.81 o
  -4  10   6        0.04       -0.64      1.09 o
  -3  10   6      133.77      133.55      4.60 o
  -2  10   6        0.89        0.55      0.76 o
  -1  10   6      135.67      130.81      3.96 o
   0  10   6       15.75       16.95      2.98 o
   1  10   6       43.48       43.74      1.73 o
   2  10   6      138.51      135.26      3.17 o
   3  10   6        6.83        7.44      1.22 o
   4  10   6       61.09       57.92      3.67 o
   5  10   6        9.31       11.20      1.51 o
   6  10   6        8.77        7.24      1.42 o
   7  10   6        0.21        0.80      1.12 o
   8  10   6        0.01       -0.66      1.18 o
   9  10   6        9.42        8.77      1.79 o
  -5  11   6       17.29       14.40      3.28 o
  -4  11   6       82.98       83.65      5.95 o
  -3  11   6       97.36       99.28      5.69 o
  -2  11   6      245.52      227.68      8.62 o
  -1  11   6       33.51       35.70      1.89 o
   0  11   6       16.09       15.62      2.33 o
   1  11   6      133.78      144.72      3.84 o
   2  11   6        0.11        0.00      1.12 o
   3  11   6      109.83      113.62      3.85 o
   4  11   6       64.46       65.50      2.96 o
   5  11   6       72.72       76.19      7.24 o
   6  11   6       23.90       27.41      2.40 o
   7  11   6        0.08        0.37      1.19 o
   8  11   6       14.96       16.60      2.15 o
   9  11   6        0.50        1.98      1.98 o
  -5  12   6       22.98       20.09      3.88 o
  -4  12   6        6.28        3.62      2.33 o
  -3  12   6       45.48       48.81      5.17 o
  -1  12   6       13.60       13.11      1.39 o
   0  12   6       28.78       35.32      2.46 o
   1  12   6       56.23       61.62      3.54 o
   2  12   6       41.86       39.80      3.10 o
   3  12   6        0.01        0.57      1.06 o
   4  12   6        4.28        2.16      1.22 o
   5  12   6       81.73       78.83      3.52 o
   6  12   6        7.06        7.00      1.59 o
   7  12   6        1.56        3.31      1.81 o
   8  12   6        0.05       -1.72      1.72 o
  -4  13   6        0.99       -0.60      2.16 o
   0  13   6       93.10      103.40      5.78 o
   1  13   6        0.13       -0.28      1.25 o
   2  13   6        2.37        3.19      1.22 o
   3  13   6        4.88        6.44      1.45 o
   4  13   6        0.27        0.03      1.18 o
   5  13   6       34.07       30.56      2.63 o
   6  13   6       10.47        9.17      3.97 o
   7  13   6       16.40       16.13      2.93 o
   1  14   6       70.95       77.27      5.43 o
   2  14   6        8.83       10.26      2.59 o
   3  14   6       47.09       42.69      4.66 o
   4  14   6        3.75        5.66      1.68 o
   5  14   6       34.50       39.50      4.14 o
   6  14   6        3.37        3.02      2.33 o
   1  15   6        0.03        1.81      1.98 o
   2  15   6        2.99        3.79      2.24 o
  -1 -11   7       13.55       12.26      2.50 o
   0 -11   7        0.02       -0.28      1.12 o
   1 -11   7        0.60       -1.03      1.64 o
   3 -11   7        3.27       -0.26      2.07 o
   4 -11   7        4.57        2.76      2.16 o
  -3 -10   7        1.25        3.54      1.98 o
  -2 -10   7       74.53       75.72      3.74 o
  -1 -10   7        0.90        1.56      1.45 o
   0 -10   7      105.72      115.63      4.40 o
   1 -10   7       24.19       23.81      2.34 o
   2 -10   7       47.59       55.63      4.23 o
   3 -10   7       72.32       82.53      5.78 o
   4 -10   7        0.95       -0.17      1.81 o
   5 -10   7       46.46       43.12      4.66 o
   6 -10   7        8.13        6.00      2.20 o
  -4  -9   7       62.67       62.44      4.40 o
  -3  -9   7        0.03       -0.96      1.20 o
  -2  -9   7       45.40       46.03      3.16 o
  -1  -9   7        2.91        5.79      2.16 o
   0  -9   7        7.39        9.18      2.11 o
   1  -9   7       29.11       28.56      2.38 o
   2  -9   7       84.57       89.93      3.54 o
   3  -9   7       17.38       15.18      2.93 o
   4  -9   7        0.40        2.49      1.34 o
   5  -9   7      106.51      106.61      4.48 o
   6  -9   7        0.28       -0.83      1.42 o
   7  -9   7       21.78       24.19      2.80 o
  -5  -8   7       26.76       25.87      3.36 o
  -4  -8   7       34.60       34.53      2.90 o
  -3  -8   7       53.06       48.70      2.93 o
  -2  -8   7        6.89        7.82      1.53 o
  -1  -8   7      222.70      231.26      6.30 o
   0  -8   7      199.32      212.12      7.16 o
   1  -8   7       23.87       25.51      2.15 o
   2  -8   7        3.50        4.48      1.16 o
   3  -8   7       42.16       46.24      3.84 o
   4  -8   7        2.58        0.13      1.10 o
   5  -8   7       52.80       51.50      3.11 o
   6  -8   7       13.47       14.88      2.07 o
   7  -8   7       50.86       55.57      3.84 o
   8  -8   7        0.41        0.76      1.49 o
  -6  -7   7        7.66        7.07      2.33 o
  -5  -7   7      294.90      331.68     17.77 o
  -4  -7   7       31.92       32.10      2.57 o
  -3  -7   7      107.65      110.03      6.77 o
  -2  -7   7        1.18        0.61      1.34 o
  -1  -7   7        1.85        0.24      0.99 o
   0  -7   7      117.51      133.86      4.21 o
   1  -7   7       12.77       11.46      1.47 o
   2  -7   7      177.17      181.82      5.43 o
   3  -7   7       95.72       97.75      3.89 o
   4  -7   7       46.91       48.26      2.77 o
   5  -7   7       50.58       53.77      2.99 o
   6  -7   7        3.12        2.72      1.39 o
   7  -7   7       20.28       24.35      2.57 o
   8  -7   7        3.27        3.45      1.72 o
   9  -7   7        1.39        1.64      2.07 o
  -6  -6   7        3.40        3.03      2.37 o
  -5  -6   7      109.92      118.60      6.21 o
  -4  -6   7       49.98       57.71      3.00 o
  -3  -6   7       55.83       51.08      2.73 o
  -2  -6   7        0.01       -0.43      0.99 o
  -1  -6   7       98.03       94.19      3.41 o
   0  -6   7        1.55        2.81      0.95 o
   1  -6   7       40.11       44.77      1.76 o
   2  -6   7       61.33       63.20      2.54 o
   3  -6   7       43.08       44.79      2.50 o
   4  -6   7        3.41        3.90      1.08 o
   5  -6   7       67.49       64.78      4.96 o
   6  -6   7        3.49        3.45      1.31 o
   7  -6   7       60.18       63.77      4.57 o
   8  -6   7        0.03        0.61      1.28 o
   9  -6   7        0.21       -0.42      1.51 o
  -6  -5   7        1.51       -0.23      1.51 o
  -5  -5   7        0.01       -0.97      0.97 o
  -4  -5   7       50.60       49.88      2.61 o
  -3  -5   7        3.39        3.71      1.21 o
  -2  -5   7       59.56       54.98      4.18 o
  -1  -5   7        1.42        1.77      0.65 o
   0  -5   7        9.13       11.20      0.98 o
   1  -5   7       80.91       68.05      2.06 o
   2  -5   7        7.38        8.98      1.85 o
   3  -5   7      691.27      656.32     13.13 o
   4  -5   7      358.96      337.08     13.10 o
   5  -5   7        5.77        5.51      1.47 o
   6  -5   7       32.74       35.30      2.65 o
   7  -5   7       14.48       13.11      4.57 o
   8  -5   7       43.94       46.30      4.74 o
   9  -5   7        0.04       -0.90      1.28 o
  10  -5   7        2.60        1.10      1.85 o
  -7  -4   7       11.09       10.35      2.67 o
  -6  -4   7        0.03       -0.95      0.95 o
  -5  -4   7        6.46        3.27      1.18 o
  -4  -4   7        4.50        3.33      1.47 o
  -3  -4   7       71.58       65.45      3.67 o
  -2  -4   7      123.05      113.10      2.75 o
  -1  -4   7      232.89      201.45      4.02 o
   0  -4   7       27.98       35.14      2.18 o
   1  -4   7       12.72       12.90      1.02 o
   2  -4   7        1.11        2.24      0.61 o
   3  -4   7      566.10      552.90      9.04 o
   4  -4   7      657.59      666.50     15.01 o
   5  -4   7       62.69       57.82      7.11 o
   6  -4   7       21.17       22.43      2.33 o
   7  -4   7       19.56       22.21      2.22 o
   8  -4   7       33.20       33.94      2.98 o
   9  -4   7        0.27       -0.48      1.22 o
  10  -4   7       14.15       14.17      2.38 o
  -7  -3   7       88.01       95.73      6.12 o
  -6  -3   7       63.03       61.56      2.98 o
  -5  -3   7       92.25       97.89      3.63 o
  -4  -3   7      127.08      126.61      3.94 o
  -3  -3   7       40.33       37.32      1.57 o
  -2  -3   7       73.98       78.25      2.17 o
  -1  -3   7      399.84      375.20      6.36 o
   0  -3   7        0.40        0.07      0.49 o
   1  -3   7      318.80      302.75      7.82 o
   2  -3   7      165.99      162.62      3.26 o
   3  -3   7      101.24       95.40      2.70 o
   4  -3   7      383.80      374.62      6.46 o
   5  -3   7       25.31       28.05      1.35 o
   6  -3   7       95.21      101.46      9.96 o
   7  -3   7       18.95       20.34      3.45 o
   8  -3   7        2.09        2.83      1.28 o
   9  -3   7       15.13       14.13      2.11 o
  10  -3   7        6.71        7.33      1.80 o
  11  -3   7        5.19        0.95      2.16 o
  -7  -2   7        0.47       -0.43      1.64 o
  -6  -2   7        0.04       -0.86      1.02 o
  -5  -2   7      164.04      168.49      4.82 o
  -4  -2   7       10.51        9.08      1.02 o
  -3  -2   7       55.84       61.08      1.91 o
  -2  -2   7      277.04      279.13      5.03 o
  -1  -2   7        4.31        3.43      0.60 o
   0  -2   7      353.78      345.38      5.79 o
   1  -2   7        2.43        2.51      0.56 o
   2  -2   7        5.85        5.94      0.68 o
   3  -2   7        0.67        0.44      0.47 o
   4  -2   7       65.08       64.78      2.79 o
   5  -2   7        1.55        0.99      0.55 o
   6  -2   7       64.82       60.68      7.89 o
   7  -2   7       24.53       28.41      2.28 o
   8  -2   7        3.19        2.36      1.18 o
   9  -2   7       25.36       25.30      2.54 o
  10  -2   7        0.28        1.10      1.37 o
  11  -2   7       34.90       34.21      3.58 o
  -7  -1   7        5.99        3.02      1.98 o
  -6  -1   7       10.09       10.54      1.53 o
  -5  -1   7        0.71       -0.32      0.66 o
  -4  -1   7        0.37        0.84      0.85 o
  -3  -1   7       44.08       46.37      1.66 o
  -2  -1   7       35.46       36.82      1.37 o
  -1  -1   7       13.49       14.89      0.96 o
   0  -1   7      161.19      156.46      3.00 o
   1  -1   7      128.43      132.65      2.64 o
   2  -1   7      214.20      201.22      4.12 o
   3  -1   7      197.09      198.03      4.78 o
   4  -1   7      215.27      210.00      3.99 o
   5  -1   7        0.13        0.54      0.51 o
   6  -1   7        0.26        0.17      0.53 o
   7  -1   7      110.92      111.83      3.98 o
   8  -1   7       29.31       29.17      2.44 o
   9  -1   7        0.00        2.10      1.34 o
  10  -1   7        8.62        8.70      1.84 o
  11  -1   7       17.83       20.52      2.54 o
  -7   0   7       33.09       32.51      3.54 o
  -6   0   7       17.34       20.40      1.66 o
  -5   0   7      178.71      173.98      4.81 o
  -4   0   7      107.69      113.16      3.27 o
  -3   0   7      173.00      164.26      3.99 o
  -2   0   7      448.88      437.86      7.04 o
  -1   0   7       11.89       10.82      0.78 o
   0   0   7      246.78      251.59      4.24 o
   1   0   7      179.97      168.09      6.43 o
   2   0   7      209.84      222.19      6.02 o
   3   0   7        0.02       -0.40      0.40 o
   4   0   7        0.26       -0.32      0.44 o
   5   0   7        0.60        0.65      0.56 o
   6   0   7       40.03       38.95      1.53 o
   7   0   7       26.02       25.99      2.09 o
   8   0   7      102.95      108.05      4.13 o
   9   0   7        1.62        0.62      1.18 o
  10   0   7        1.47        0.43      1.34 o
  11   0   7        3.71        2.97      3.79 o
  -7   1   7       29.15       31.65      3.54 o
  -6   1   7      124.93      130.28      5.17 o
  -5   1   7       24.79       20.62      1.65 o
  -4   1   7        4.36        4.55      0.74 o
  -3   1   7      110.06      110.44      2.56 o
  -2   1   7      887.06      876.85     14.76 o
  -1   1   7     1193.06     1142.49     20.76 o
   0   1   7      356.36      362.18      7.59 o
   1   1   7        0.72        1.95      0.70 o
   2   1   7      170.78      163.65      4.09 o
   3   1   7      255.77      241.66      4.23 o
   4   1   7       15.11       16.52      0.96 o
   5   1   7       17.41       16.80      1.08 o
   6   1   7       21.95       25.47      1.32 o
   7   1   7        6.51        7.41      1.03 o
   8   1   7       29.46       33.37      2.50 o
   9   1   7       21.12       17.62      2.10 o
  10   1   7        5.01        5.79      1.58 o
  11   1   7       58.37       62.91      3.63 o
  -7   2   7       11.49       15.95      2.76 o
  -6   2   7      277.87      295.78     12.07 o
  -5   2   7        0.40        1.40      0.94 o
  -4   2   7      312.51      310.54      7.20 o
  -3   2   7        5.26        3.78      0.71 o
  -2   2   7        3.53        3.70      0.60 o
  -1   2   7      442.73      429.40      8.97 o
   0   2   7       14.45       16.17      1.31 o
   1   2   7      165.17      153.61      3.93 o
   2   2   7      231.57      234.06      5.31 o
   3   2   7       28.58       32.42      1.67 o
   4   2   7       15.29       14.71      0.97 o
   5   2   7      211.15      194.40      3.79 o
   6   2   7       22.21       20.57      1.26 o
   7   2   7       43.44       43.56      1.76 o
   8   2   7        3.14        5.09      1.81 o
   9   2   7       17.96       12.68      1.94 o
  10   2   7        3.78        2.72      1.98 o
  11   2   7       42.09       43.72      3.38 o
  -8   3   7       19.76       20.70      3.19 o
  -5   3   7      142.68      140.40      5.95 o
  -4   3   7        1.48        1.14      0.65 o
  -3   3   7        4.94        6.13      0.77 o
  -2   3   7       56.37       57.50      1.68 o
  -1   3   7       20.43       19.19      0.74 o
   0   3   7      299.07      296.68      6.46 o
   1   3   7       48.90       48.60      1.98 o
   2   3   7       55.72       57.20      3.36 o
   3   3   7       35.07       25.96      1.46 o
   4   3   7        0.35        0.50      0.47 o
   5   3   7       25.37       26.66      1.28 o
   6   3   7       11.37       11.58      1.14 o
   7   3   7       60.59       61.32      2.03 o
   8   3   7        9.35        9.75      1.52 o
   9   3   7        1.63        2.00      1.19 o
  10   3   7        0.04       -0.64      1.08 o
  11   3   7        8.84        9.40      2.93 o
  -5   4   7      466.67      475.71     14.14 o
  -4   4   7        7.68        9.06      1.13 o
  -3   4   7      429.11      447.70      7.61 o
  -2   4   7       62.57       50.45      1.61 o
  -1   4   7      598.47      560.87      8.87 o
   0   4   7       54.38       56.67      2.20 o
   1   4   7       51.38       48.73      2.11 o
   2   4   7      800.16      793.66     24.79 o
   3   4   7       26.15       28.31      0.99 o
   4   4   7       64.43       57.32      2.14 o
   5   4   7       77.21       72.82      1.95 o
   6   4   7        0.86        0.34      0.79 o
   7   4   7      106.23      111.52      2.88 o
   8   4   7       24.24       24.02      2.31 o
   9   4   7        0.02       -0.99      0.99 o
  -7   5   7        6.78        3.97      2.50 o
  -6   5   7       66.67       72.70      5.52 o
  -5   5   7       23.97       18.50      4.18 o
  -4   5   7       13.36       16.30      2.07 o
  -3   5   7       19.86       10.88      1.12 o
  -2   5   7      248.27      203.26      4.02 o
  -1   5   7      296.95      265.56      4.78 o
   0   5   7        0.09        0.61      0.32 o
   1   5   7       13.22        9.62      1.10 o
   2   5   7      293.99      312.92      5.08 o
   3   5   7      206.05      230.82      4.03 o
   4   5   7       19.47       20.89      1.06 o
   5   5   7        0.15        0.56      0.53 o
   6   5   7       19.32       19.02      1.24 o
   7   5   7       92.50       89.64      2.47 o
   8   5   7       32.28       29.93      1.81 o
   9   5   7       13.41       11.68      1.59 o
  10   5   7       17.28       19.75      2.85 o
  11   5   7        1.09        0.43      1.81 o
  -7   6   7        8.13        9.75      3.02 o
  -6   6   7        0.38       -1.64      1.64 o
  -5   6   7       82.77       75.55      5.43 o
  -4   6   7       32.99       32.23      2.20 o
  -3   6   7      234.54      208.19      7.33 o
  -2   6   7       10.45        5.16      0.72 o
  -1   6   7        2.32        1.67      0.54 o
   0   6   7        6.99        4.19      0.59 o
   1   6   7        4.89        4.65      0.56 o
   2   6   7       39.92       38.94      1.25 o
   3   6   7      172.65      175.68      3.36 o
   4   6   7       13.25       12.17      0.95 o
   5   6   7       12.10       10.45      0.95 o
   6   6   7      186.16      191.26      3.89 o
   7   6   7       12.82       12.84      1.31 o
   8   6   7        7.20        7.46      1.34 o
   9   6   7        2.03        1.71      1.12 o
  10   6   7        5.25        5.78      1.98 o
  11   6   7        0.35       -1.55      1.55 o
  -7   7   7       88.15       95.47      6.81 o
  -6   7   7      120.62      125.91      7.59 o
  -5   7   7       32.36       30.36      4.14 o
  -4   7   7      142.54      145.96      4.66 o
  -3   7   7      345.07      336.60     10.61 o
  -2   7   7        0.08       -0.78      0.95 o
  -1   7   7      396.35      413.79      7.13 o
   0   7   7       49.22       50.06      1.63 o
   1   7   7       79.22       77.33      7.50 o
   2   7   7      174.32      180.40      3.81 o
   3   7   7       30.12       28.15      1.41 o
   4   7   7       56.08       59.08      1.79 o
   5   7   7        0.47       -0.04      0.56 o
   6   7   7       31.80       35.21      1.71 o
   7   7   7       92.54       89.04      3.31 o
   8   7   7        4.11        3.56      1.19 o
   9   7   7        0.15       -1.02      1.07 o
  10   7   7       10.36        7.42      2.16 o
  -6   8   7        4.75        3.97      2.41 o
  -5   8   7       54.53       52.69      4.83 o
  -4   8   7      117.78      121.17      7.07 o
  -3   8   7       10.49       11.82      1.98 o
  -2   8   7       43.94       51.92      3.28 o
  -1   8   7       33.99       35.33      2.09 o
   0   8   7      119.39      114.81      2.81 o
   1   8   7       36.50       34.26      1.40 o
   2   8   7     1118.32     1119.30     16.40 o
   3   8   7      141.21      141.10      3.08 o
   4   8   7       50.57       54.75      1.84 o
   5   8   7        0.07       -0.54      0.54 o
   6   8   7       24.82       21.56      2.33 o
   7   8   7      150.20      145.57      4.49 o
   8   8   7        0.01       -0.64      0.97 o
   9   8   7       12.85       10.45      1.74 o
  10   8   7       17.89       14.97      1.99 o
  -6   9   7       50.98       53.82      5.86 o
  -5   9   7       18.92       19.66      3.62 o
  -4   9   7        6.09        6.81      2.50 o
  -3   9   7       18.48       15.09      2.24 o
  -2   9   7       65.83       64.16      3.79 o
  -1   9   7       16.47       16.42      1.64 o
   0   9   7       46.88       48.67      3.10 o
   1   9   7      295.42      294.75      5.32 o
   2   9   7      491.19      481.61      7.91 o
   3   9   7        1.26        0.65      0.62 o
   4   9   7       93.48       94.01      2.52 o
   5   9   7        1.72        1.72      1.25 o
   6   9   7        0.55        1.44      1.03 o
   7   9   7        2.96        2.53      1.22 o
   8   9   7        2.03        5.07      1.36 o
   9   9   7        3.83        3.67      1.37 o
  10   9   7        4.66        3.77      1.49 o
  -5  10   7       18.42       11.47      3.19 o
  -4  10   7       73.73       77.70      5.86 o
  -2  10   7       49.91       49.85      3.54 o
  -1  10   7       53.63       47.17      2.50 o
   0  10   7       12.34        9.54      1.40 o
   1  10   7       34.80       32.45      3.02 o
   2  10   7       16.22       17.59      1.26 o
   3  10   7        2.38        3.88      0.79 o
   4  10   7       34.86       40.87      2.33 o
   5  10   7        1.22       -0.18      0.93 o
   6  10   7        1.37        1.15      1.08 o
   7  10   7        1.34        2.45      1.20 o
   8  10   7        3.01        1.99      1.36 o
   9  10   7        0.01       -0.85      1.22 o
  -5  11   7       62.63       64.77      6.47 o
  -2  11   7      156.77      161.79      7.42 o
  -1  11   7       69.73       72.12      4.18 o
   0  11   7      136.93      147.38      4.57 o
   1  11   7      124.95      123.96      4.07 o
   2  11   7        1.97        2.56      1.02 o
   3  11   7        4.58        5.56      2.46 o
   4  11   7       50.05       49.85      3.41 o
   5  11   7       12.24       10.42      1.59 o
   6  11   7       69.58       67.67      3.23 o
   7  11   7        0.23       -0.45      1.47 o
   8  11   7        2.04        1.35      1.33 o
   9  11   7        1.63        2.50      2.07 o
  -2  12   7        1.37        1.38      1.64 o
  -1  12   7       13.42       11.54      1.70 o
   0  12   7       10.02        8.10      1.46 o
   1  12   7       19.62       17.94      2.85 o
   3  12   7       50.24       55.19      4.48 o
   4  12   7       10.13       12.16      2.76 o
   5  12   7        8.28        9.40      2.59 o
   6  12   7       61.78       60.20      5.09 o
   7  12   7        3.37        7.93      2.59 o
  -3  13   7       65.66       77.27      5.52 o
  -2  13   7       17.62       17.59      3.10 o
  -1  13   7       35.72       40.28      3.97 o
   0  13   7        7.55        7.16      2.24 o
   1  13   7       23.00       19.92      3.19 o
   2  13   7       42.38       42.52      4.40 o
   3  13   7        0.00        1.38      1.81 o
   4  13   7       12.69       15.26      3.10 o
   5  13   7        4.93        8.45      2.67 o
   6  13   7        1.59        1.21      2.33 o
   1  14   7        9.66       11.30      2.67 o
   2  14   7        0.01       -1.29      1.72 o
   3  14   7       35.50       42.09      4.74 o
   4  14   7        1.43        2.50      2.33 o
   1  15   7        3.82        2.33      2.33 o
   2  15   7        4.04        0.69      1.98 o
  -1 -10   8        1.46        4.18      1.94 o
   0 -10   8       43.00       44.95      3.12 o
   1 -10   8       13.32       15.25      2.04 o
   3 -10   8        0.06       -0.09      1.98 o
   4 -10   8       16.71       19.32      3.45 o
   5 -10   8        0.47       -0.43      1.81 o
  -3  -9   8       18.19       17.42      2.93 o
  -2  -9   8        8.06        8.73      1.98 o
  -1  -9   8        5.33        4.57      1.40 o
   0  -9   8        0.68        0.05      1.14 o
   1  -9   8        3.98        5.23      1.40 o
   2  -9   8        0.23        1.38      1.14 o
   3  -9   8       32.77       33.89      4.05 o
   4  -9   8       23.52       29.93      3.79 o
   5  -9   8        0.93       -0.01      1.22 o
   6  -9   8        8.30        8.52      2.16 o
   7  -9   8        9.09       11.77      4.05 o
  -3  -8   8       20.68       22.58      2.50 o
  -2  -8   8       16.52       12.19      1.82 o
  -1  -8   8       42.92       41.01      2.86 o
   0  -8   8       22.44       23.26      2.13 o
   1  -8   8      119.44      126.32      4.33 o
   2  -8   8        3.23        3.58      1.90 o
   3  -8   8       12.69       16.13      2.76 o
   4  -8   8       16.72       16.69      2.07 o
   5  -8   8       22.11       22.63      2.44 o
   6  -8   8        1.38        0.88      1.42 o
   7  -8   8       16.08       17.45      2.37 o
   8  -8   8        0.25        0.17      2.07 o
  -4  -7   8      105.02      122.55      7.33 o
  -3  -7   8       37.86       38.43      3.67 o
  -2  -7   8        2.44        1.44      1.16 o
  -1  -7   8        3.27        2.59      1.18 o
   0  -7   8        0.02        0.48      1.34 o
   1  -7   8        0.07        0.08      0.88 o
   2  -7   8        8.51        9.96      1.31 o
   3  -7   8        9.41       10.59      1.27 o
   4  -7   8        0.77        0.04      0.94 o
   5  -7   8       24.20       21.68      2.25 o
   6  -7   8       11.18       10.34      2.72 o
   7  -7   8        0.06        1.63      1.64 o
   8  -7   8        4.93        5.10      1.81 o
  -5  -6   8        9.98       13.71      3.10 o
  -4  -6   8      282.92      314.61     12.42 o
  -3  -6   8       12.97       19.95      2.07 o
  -2  -6   8      111.84      116.79      7.76 o
  -1  -6   8       21.71       19.67      1.86 o
   0  -6   8        1.73       -0.46      0.83 o
   1  -6   8       30.86       34.42      1.67 o
   2  -6   8       22.68       23.29      1.51 o
   3  -6   8        2.26        1.14      0.78 o
   4  -6   8       13.83       15.00      1.77 o
   5  -6   8       33.35       34.20      2.63 o
   6  -6   8        1.11        1.14      1.20 o
   7  -6   8       43.87       46.24      3.20 o
   8  -6   8        3.88        4.41      2.33 o
   9  -6   8       52.93       42.20      3.45 o
  -6  -5   8        4.43        6.64      2.85 o
  -5  -5   8       10.60        8.28      2.67 o
  -4  -5   8       37.10       44.16      4.57 o
  -3  -5   8       53.34       58.56      5.95 o
  -2  -5   8       25.47       25.18      2.05 o
  -1  -5   8       18.66       20.75      1.80 o
   0  -5   8       14.83       13.54      1.15 o
   1  -5   8       79.31       77.07      2.28 o
   2  -5   8       91.31       92.06      3.01 o
   3  -5   8       40.30       40.36      1.72 o
   4  -5   8      186.00      178.31      4.77 o
   5  -5   8        0.01       -0.03      1.03 o
   6  -5   8        5.71        5.68      1.60 o
   7  -5   8       54.43       55.39      3.22 o
   8  -5   8        4.82        3.85      1.55 o
   9  -5   8      101.70       92.54      4.41 o
  10  -5   8        1.65       -1.47      2.07 o
  -6  -4   8        0.30        0.17      2.16 o
  -5  -4   8        1.69       -0.52      1.64 o
  -4  -4   8       19.15       22.51      3.28 o
  -3  -4   8        5.66        6.35      1.24 o
  -2  -4   8       26.49       30.95      1.98 o
  -1  -4   8       16.45       19.36      1.31 o
   0  -4   8        3.43        7.84      0.89 o
   1  -4   8       30.78       25.33      1.42 o
   2  -4   8        0.03        0.18      0.83 o
   3  -4   8       56.98       57.87      2.30 o
   4  -4   8       91.60       91.83      2.55 o
   5  -4   8        0.13        1.00      0.93 o
   6  -4   8      170.71      163.86      5.19 o
   7  -4   8        0.12        0.59      1.08 o
   8  -4   8       10.19       11.15      1.85 o
   9  -4   8        8.89       11.16      2.06 o
  10  -4   8        0.43        1.12      1.55 o
  -7  -3   8       51.20       45.79      4.83 o
  -6  -3   8       46.47       43.38      4.66 o
  -5  -3   8       14.10        5.35      2.24 o
  -4  -3   8      247.59      262.78     10.35 o
  -3  -3   8      117.23      120.05      3.75 o
  -2  -3   8       51.11       47.52      1.73 o
  -1  -3   8       35.66       31.54      1.43 o
   0  -3   8      263.65      214.00      4.17 o
   1  -3   8        1.72        4.46      0.83 o
   2  -3   8        0.09       -0.66      0.66 o
   3  -3   8        0.03        0.27      0.65 o
   4  -3   8      157.91      153.70      3.41 o
   5  -3   8       44.16       45.90      1.76 o
   6  -3   8        0.04       -0.99      0.99 o
   7  -3   8        6.27        4.59      1.39 o
   8  -3   8        8.91        9.07      3.54 o
   9  -3   8        0.01        0.30      1.12 o
  10  -3   8        1.98        3.15      1.53 o
  -7  -2   8        5.26        1.03      2.16 o
  -5  -2   8       29.44       29.06      3.71 o
  -4  -2   8      151.64      162.39      7.50 o
  -3  -2   8       12.21       11.23      1.41 o
  -2  -2   8       38.19       41.19      1.59 o
  -1  -2   8       18.46       18.20      1.16 o
   0  -2   8      220.67      192.94      4.35 o
   1  -2   8        2.49        1.30      0.55 o
   2  -2   8        0.09        0.26      0.55 o
   3  -2   8       29.30       29.45      1.39 o
   4  -2   8      108.48      105.81      2.61 o
   5  -2   8        0.59        0.64      0.54 o
   6  -2   8      205.40      205.92      5.48 o
   7  -2   8       42.84       39.78      2.54 o
   8  -2   8       60.59       60.40      7.03 o
   9  -2   8       38.67       38.87      3.02 o
  10  -2   8        0.35       -0.75      1.28 o
  11  -2   8       20.27       18.11      3.28 o
  -7  -1   8        2.03        2.33      1.98 o
  -6  -1   8       16.27       17.33      2.85 o
  -5  -1   8        9.04        6.81      2.16 o
  -4  -1   8       11.50       15.18      2.24 o
  -3  -1   8        1.21        4.05      1.38 o
  -2  -1   8      110.56      110.51      3.08 o
  -1  -1   8        0.73        0.51      0.51 o
   0  -1   8      329.19      327.02      5.48 o
   1  -1   8       43.19       45.87      1.43 o
   2  -1   8       93.94       90.53      2.68 o
   3  -1   8      107.13      112.68      2.61 o
   4  -1   8      158.62      157.52      3.73 o
   5  -1   8       59.11       60.67      1.91 o
   6  -1   8       19.16       19.36      1.45 o
   7  -1   8       13.15       15.61      1.75 o
   8  -1   8       29.82       29.12      2.46 o
   9  -1   8       41.40       37.32      3.02 o
  10  -1   8       16.75       13.52      2.09 o
  11  -1   8       18.30       21.61      2.59 o
  -6   0   8        6.62        3.54      1.90 o
  -5   0   8       79.59       74.97      3.19 o
  -4   0   8      106.21      103.66      7.46 o
  -3   0   8       11.51       10.79      1.90 o
  -2   0   8      105.26      110.63      3.54 o
  -1   0   8       22.44       19.83      1.68 o
   0   0   8      163.26      157.74      4.24 o
   1   0   8       38.21       37.81      1.19 o
   2   0   8       34.00       36.39      1.51 o
   3   0   8        2.24        2.39      0.50 o
   4   0   8      437.60      443.81      7.33 o
   5   0   8       54.98       63.07      1.90 o
   6   0   8       11.36       12.44      1.08 o
   7   0   8       49.52       51.59      2.55 o
   8   0   8       11.02        9.10      2.76 o
   9   0   8        7.05        3.31      1.72 o
  10   0   8       13.04       14.22      2.12 o
  11   0   8        5.60        5.30      1.78 o
  -6   1   8       12.58       13.28      1.77 o
  -5   1   8      111.87      110.86      3.93 o
  -4   1   8        6.22        7.94      1.34 o
  -3   1   8        0.67        0.49      0.79 o
  -2   1   8       66.93       66.32      2.93 o
  -1   1   8     1041.83     1028.49     19.15 o
   0   1   8     1483.14     1447.01     43.29 o
   1   1   8       42.50       47.34      2.07 o
   2   1   8      211.94      198.87      4.88 o
   3   1   8        0.12       -0.28      0.35 o
   4   1   8      191.10      196.09      3.79 o
   5   1   8      133.12      135.73      3.00 o
   6   1   8      151.53      155.05      3.41 o
   7   1   8        0.86        0.45      0.66 o
   8   1   8      111.81      112.06      4.20 o
   9   1   8        3.24        3.95      2.76 o
  10   1   8        2.91        3.98      1.52 o
  11   1   8        9.83       10.61      3.15 o
  -7   2   8        4.52        6.04      2.24 o
  -6   2   8        1.75        1.41      1.19 o
  -5   2   8        8.35        8.39      1.46 o
  -4   2   8        6.34        5.29      1.25 o
  -3   2   8       66.18       71.18      2.87 o
  -2   2   8        2.88        2.93      0.91 o
  -1   2   8      174.25      168.47      4.54 o
   0   2   8      364.81      355.22     17.46 o
   1   2   8      214.81      204.82      6.51 o
   2   2   8       92.26       83.96      2.81 o
   3   2   8      226.70      202.30      5.65 o
   4   2   8       43.92       42.46      1.78 o
   5   2   8       70.53       69.30      1.97 o
   6   2   8        0.04        0.25      0.61 o
   7   2   8       88.46      100.70      3.54 o
   8   2   8        3.38        0.86      1.20 o
   9   2   8        2.93        1.25      1.18 o
  10   2   8        8.68        8.27      1.77 o
  11   2   8       14.09       15.19      3.32 o
  -7   3   8        0.08       -1.64      1.64 o
  -6   3   8        0.18        0.26      1.72 o
  -5   3   8       19.97       18.99      1.91 o
  -4   3   8       16.29       15.08      1.65 o
  -3   3   8       10.75       10.28      1.40 o
  -2   3   8        3.12        2.29      0.99 o
  -1   3   8       50.61       50.84      2.26 o
   0   3   8       83.02       76.75      2.77 o
   1   3   8      305.84      273.91      6.25 o
   2   3   8       14.40       10.76      1.16 o
   3   3   8       32.41       31.22      1.70 o
   4   3   8        7.83        6.33      0.70 o
   5   3   8        0.43        0.71      1.07 o
   6   3   8       38.82       40.67      1.63 o
   7   3   8      116.75      120.31      4.10 o
   8   3   8      397.00      380.84      8.59 o
   9   3   8       11.08        8.36      1.63 o
  10   3   8        0.57        1.49      1.37 o
  11   3   8        1.32        1.29      2.24 o
  -7   4   8        0.77        0.78      1.72 o
  -6   4   8       50.27       47.17      4.48 o
  -5   4   8       42.17       44.56      2.63 o
  -4   4   8       67.47       66.23      3.10 o
  -3   4   8      247.24      231.03      7.29 o
  -2   4   8        9.50       10.20      1.31 o
  -1   4   8      220.38      208.56      5.86 o
   0   4   8      104.33      101.50      3.88 o
   1   4   8        8.82       10.54      1.22 o
   2   4   8        6.65        8.00      1.09 o
   3   4   8      344.76      357.37      7.71 o
   4   4   8       48.70       53.57      1.52 o
   5   4   8       47.99       48.88      1.60 o
   6   4   8        1.34        2.90      1.03 o
   7   4   8       43.13       40.77      3.97 o
   8   4   8      490.01      478.07      8.41 o
   9   4   8       72.32       74.43      4.83 o
  10   4   8       17.08       16.99      3.36 o
  11   4   8        0.47        0.00      1.64 o
  -7   5   8       17.80       16.82      3.10 o
  -6   5   8        0.21       -1.29      1.38 o
  -5   5   8        0.23       -0.34      1.55 o
  -4   5   8       26.93       22.99      2.00 o
  -3   5   8       66.35       63.71      2.80 o
  -2   5   8       16.41       14.26      1.52 o
  -1   5   8      209.40      196.80      5.15 o
   0   5   8      150.57      149.16      4.21 o
   1   5   8       51.85       44.92      2.13 o
   2   5   8      260.11      243.19      5.82 o
   3   5   8      233.01      238.07      5.73 o
   4   5   8      142.64      133.66      2.81 o
   5   5   8      156.63      147.87      3.13 o
   6   5   8        0.08       -0.11      0.54 o
   7   5   8        1.15        1.24      0.74 o
   8   5   8      159.12      155.83      5.13 o
   9   5   8       25.17       25.87      1.79 o
  10   5   8       34.73       32.08      3.45 o
  11   5   8        0.19       -0.86      1.81 o
  -4   6   8        8.59        8.23      1.90 o
  -3   6   8        8.56        8.80      1.36 o
  -2   6   8       66.66       65.06      3.67 o
  -1   6   8      160.71      144.82      5.43 o
   0   6   8      109.98      100.99      3.35 o
   1   6   8      217.16      220.21      5.52 o
   2   6   8       63.48       66.62      2.65 o
   3   6   8      137.61      130.90      6.12 o
   4   6   8      195.05      199.29      3.87 o
   5   6   8       24.67       24.02      1.26 o
   6   6   8       13.68       17.03      1.22 o
   7   6   8        6.05        6.60      0.96 o
   8   6   8        3.63        4.18      0.95 o
   9   6   8        0.03        0.85      1.25 o
  10   6   8        0.92       -1.12      1.55 o
  11   6   8        0.84        0.26      1.81 o
  -4   7   8        2.67        3.71      1.64 o
  -3   7   8      170.44      150.78      4.59 o
  -2   7   8        0.14        0.10      0.91 o
  -1   7   8       83.83       96.58      4.14 o
   0   7   8       63.58       58.18      2.62 o
   1   7   8       41.56       42.72      2.19 o
   2   7   8       48.01       46.50      2.31 o
   3   7   8        0.07        0.87      0.81 o
   4   7   8        4.47        5.35      1.12 o
   5   7   8        2.60        2.38      0.70 o
   6   7   8       19.36       17.28      1.25 o
   7   7   8        6.17        5.40      0.92 o
   8   7   8       26.36       25.98      7.03 o
   9   7   8        1.59       -0.77      1.85 o
  10   7   8        0.42        1.38      1.64 o
  -3   8   8       16.67       16.35      1.79 o
  -2   8   8        7.63        7.79      1.38 o
  -1   8   8      108.04      105.72      3.71 o
   0   8   8        1.78        3.59      1.72 o
   1   8   8      154.49      149.43      4.42 o
   2   8   8      129.55      131.92      4.05 o
   3   8   8      120.30      127.80      5.43 o
   4   8   8      198.99      200.71      8.32 o
   5   8   8       14.24       13.45      1.72 o
   6   8   8       52.55       52.01      2.95 o
   7   8   8        6.55        6.55      1.72 o
   8   8   8        6.22        7.14      1.43 o
   9   8   8        1.75        1.79      1.30 o
  10   8   8        1.13        3.28      2.24 o
  -3   9   8        2.47        1.12      1.64 o
  -2   9   8      166.97      176.82      5.20 o
  -1   9   8        0.03       -0.85      0.85 o
   0   9   8      108.40      104.75      4.74 o
   1   9   8       47.12       43.69      2.29 o
   2   9   8        0.26        0.92      0.93 o
   3   9   8      418.41      399.92      8.88 o
   4   9   8        2.37        2.08      0.94 o
   5   9   8       26.58       26.21      5.05 o
   6   9   8       91.26       94.95      5.43 o
   7   9   8        0.07        2.24      1.81 o
   8   9   8       37.30       45.45      4.66 o
   9   9   8        0.20        2.59      2.07 o
  10   9   8        0.95        2.93      2.33 o
  -3  10   8       28.17       33.38      3.97 o
  -2  10   8      194.10      213.98      5.99 o
  -1  10   8      153.91      168.03      5.09 o
   0  10   8       99.38      103.77      3.78 o
   1  10   8       56.69       59.63      2.76 o
   2  10   8        0.05       -0.17      0.93 o
   3  10   8      242.98      239.66      6.21 o
   4  10   8      138.52      145.66      6.99 o
   5  10   8       76.01       77.88      5.09 o
   6  10   8        6.63       10.18      2.59 o
   7  10   8        3.67        1.47      1.98 o
   8  10   8        8.11        8.37      2.50 o
   9  10   8        4.15        3.45      2.41 o
  -4  11   8      121.53      128.93      7.07 o
  -3  11   8        2.01        3.71      2.33 o
  -2  11   8       10.19        4.23      2.07 o
  -1  11   8      116.61      115.99      4.14 o
   0  11   8       11.17       14.13      1.80 o
   1  11   8       75.95       75.43      4.53 o
   2  11   8        4.73        5.46      1.85 o
   3  11   8       15.11       17.51      2.93 o
   4  11   8        7.86        7.59      2.16 o
   5  11   8        5.53        2.85      2.24 o
   6  11   8        6.73        7.24      2.41 o
   7  11   8        0.05        0.43      1.90 o
   8  11   8        1.82        0.69      2.16 o
  -3  12   8       12.91       17.33      3.28 o
  -2  12   8       34.77       34.58      4.05 o
  -1  12   8       91.01       96.35      3.93 o
   0  12   8      100.09      102.89      6.21 o
   1  12   8       35.66       41.04      3.28 o
   2  12   8        1.04        0.09      1.72 o
   4  12   8        1.75        1.03      1.90 o
   5  12   8       37.66       38.81      4.48 o
   6  12   8       25.99       26.22      3.97 o
   7  12   8       33.48       33.89      4.40 o
  -2  13   8        0.05       -0.78      1.90 o
  -1  13   8       77.85       86.85      5.52 o
   0  13   8        2.72        1.21      1.64 o
   2  13   8       11.76       15.35      3.02 o
   3  13   8       54.93       54.68      5.26 o
   4  13   8       21.00       24.75      3.79 o
   5  13   8        1.32        3.10      2.33 o
   1  14   8      109.59      116.77      6.90 o
   2  14   8       83.70       84.00      6.04 o
   3  14   8        0.08        4.40      2.33 o
   4  14   8        2.07        2.59      2.16 o
   4 -10   9        0.67        1.47      2.07 o
  -1  -9   9       12.36       16.47      3.62 o
   0  -9   9       22.08       26.30      3.71 o
   1  -9   9        1.44        0.13      1.24 o
   3  -9   9       40.92       39.76      4.31 o
   4  -9   9       10.33       12.85      2.85 o
   5  -9   9       61.40       61.58      5.17 o
   6  -9   9        1.11       -1.47      1.98 o
  -2  -8   9       60.14       64.85      5.35 o
  -1  -8   9       23.11       25.18      3.79 o
   0  -8   9       31.82       31.74      3.97 o
   1  -8   9       44.35       49.28      2.93 o
   3  -8   9        0.36        0.69      1.72 o
   4  -8   9       78.41       77.53      5.17 o
   5  -8   9        0.71        1.59      1.39 o
   6  -8   9        1.88        1.42      2.33 o
   7  -8   9       60.09       63.39      3.87 o
  -3  -7   9       72.48       96.85      6.47 o
  -2  -7   9       46.36       46.92      5.00 o
  -1  -7   9       30.47       35.70      4.23 o
   0  -7   9        1.51       -0.99      0.99 o
   1  -7   9      149.82      166.94      5.02 o
   3  -7   9        8.80        8.93      1.27 o
   4  -7   9        0.04        0.53      1.07 o
   5  -7   9       26.91       28.93      3.49 o
   6  -7   9        0.03        1.36      1.31 o
   7  -7   9       22.52       23.20      2.65 o
   8  -7   9        3.24        4.66      2.24 o
  -4  -6   9       20.74       28.03      4.05 o
  -3  -6   9      333.20      348.68     13.45 o
  -2  -6   9       15.74       16.64      3.10 o
  -1  -6   9      113.43      110.39      6.30 o
   0  -6   9        2.03        0.36      1.03 o
   1  -6   9        0.90        2.12      0.95 o
   2  -6   9       37.18       43.36      3.02 o
   3  -6   9        8.19        9.06      3.15 o
   4  -6   9       56.96       54.33      6.99 o
   5  -6   9       37.15       37.60      3.71 o
   6  -6   9        9.08        8.34      1.70 o
   7  -6   9       18.42       19.17      2.30 o
   8  -6   9        5.19        4.55      3.67 o
   9  -6   9        6.26        3.79      2.50 o
  -4  -5   9        7.02        2.24      2.24 o
  -3  -5   9       68.37       80.29      5.61 o
  -2  -5   9       36.21       38.72      4.31 o
  -1  -5   9       39.88       42.86      4.31 o
   0  -5   9        9.08        9.31      2.24 o
   1  -5   9       66.41       68.40      2.64 o
   2  -5   9       14.00       16.39      1.90 o
   3  -5   9       28.41       29.42      1.72 o
   4  -5   9       45.03       49.77      2.34 o
   5  -5   9       59.49       57.52      2.98 o
   6  -5   9        0.33       -0.97      2.20 o
   7  -5   9       22.78       22.55      2.39 o
   8  -5   9        2.33        0.77      1.35 o
   9  -5   9       22.87       22.27      2.65 o
  -5  -4   9       15.53       12.51      3.10 o
  -4  -4   9        7.59        2.07      2.07 o
  -3  -4   9        3.92        0.43      1.98 o
  -2  -4   9      197.00      184.30      8.28 o
  -1  -4   9        7.37        5.86      1.90 o
   0  -4   9      217.50      205.58      5.50 o
   1  -4   9        1.86        0.59      0.75 o
   2  -4   9       31.32       28.50      2.04 o
   3  -4   9       44.04       41.76      1.76 o
   4  -4   9        2.23        2.20      1.33 o
   5  -4   9      409.02      409.86      9.30 o
   6  -4   9      213.84      194.74     10.13 o
   7  -4   9        0.48       -0.19      1.12 o
   8  -4   9       11.68       16.06      2.11 o
   9  -4   9        1.96       -0.09      1.68 o
  10  -4   9       23.41       30.36      3.97 o
  -5  -3   9       37.33       39.33      4.57 o
  -4  -3   9       11.56       16.99      3.10 o
  -3  -3   9        0.05       -0.95      1.55 o
  -2  -3   9        5.67        7.34      1.33 o
  -1  -3   9       31.33       28.81      2.13 o
   0  -3   9       57.60       49.51      4.10 o
   1  -3   9      123.63      105.09      4.53 o
   2  -3   9       10.98       12.53      2.80 o
   3  -3   9        5.32        4.86      0.83 o
   4  -3   9        0.10       -0.58      0.58 o
   5  -3   9      220.83      215.20      4.48 o
   7  -3   9        1.17        2.08      1.22 o
   8  -3   9       12.21       12.75      1.95 o
   9  -3   9        0.19        0.86      1.33 o
  10  -3   9        9.53        9.91      2.07 o
  -6  -2   9       10.51        9.14      2.59 o
  -5  -2   9       53.48       54.25      4.48 o
  -3  -2   9       75.96       82.79      4.31 o
  -2  -2   9       69.33       71.75      3.88 o
  -1  -2   9       34.31       32.23      2.03 o
   0  -2   9       43.98       43.36      2.25 o
   1  -2   9      225.77      221.45      5.61 o
   2  -2   9        6.34        6.42      1.13 o
   3  -2   9       60.13       55.45      1.92 o
   4  -2   9      113.44      114.23      3.61 o
   5  -2   9        0.16        0.39      0.63 o
   6  -2   9      173.93      177.80      5.30 o
   7  -2   9        0.11        0.09      1.60 o
   8  -2   9       40.23       35.40      2.78 o
   9  -2   9        6.99        5.95      1.85 o
  10  -2   9        0.59        1.66      1.52 o
  11  -2   9        5.57        3.88      2.59 o
  -6  -1   9       40.82       46.40      4.57 o
  -5  -1   9        8.36        9.06      2.24 o
  -4  -1   9        0.37        0.19      1.02 o
  -3  -1   9      241.59      232.17      6.08 o
  -2  -1   9       43.99       41.42      2.21 o
  -1  -1   9       83.63       87.43      3.19 o
   0  -1   9      455.32      447.77      9.54 o
   1  -1   9        5.44        3.71      0.98 o
   2  -1   9      495.23      481.97     10.03 o
   3  -1   9       13.76       13.44      1.40 o
   4  -1   9       20.39       17.41      1.77 o
   5  -1   9       14.16       15.62      1.13 o
   6  -1   9        1.75        1.66      0.74 o
   7  -1   9        2.09        3.53      1.14 o
   8  -1   9        9.41       10.28      1.70 o
   9  -1   9       21.08       19.49      2.93 o
  10  -1   9        5.50        2.43      1.49 o
  11  -1   9        4.03        3.97      2.50 o
  -6   0   9       47.67       49.93      4.66 o
  -5   0   9        2.36        2.44      1.20 o
  -4   0   9       42.14       43.52      2.53 o
  -3   0   9        0.07        1.34      0.93 o
  -2   0   9       21.09       20.65      1.80 o
  -1   0   9       20.23       21.21      2.37 o
   0   0   9        0.05       -0.05      0.79 o
   1   0   9        2.14        2.50      1.25 o
   2   0   9       42.40       38.38      4.27 o
   3   0   9      103.88      107.51      3.44 o
   4   0   9       39.23       34.16      2.80 o
   5   0   9      155.53      156.82      3.43 o
   6   0   9       37.36       36.91      1.62 o
   7   0   9        1.93        3.37      1.10 o
   8   0   9        1.33        0.09      1.03 o
   9   0   9       31.06       28.97      3.06 o
  10   0   9       18.43       12.76      2.04 o
  11   0   9        1.06        3.46      1.74 o
  -6   1   9        4.27        1.81      1.81 o
  -5   1   9       29.29       30.68      2.41 o
  -4   1   9        0.61        1.08      1.51 o
  -3   1   9      103.23       97.79      3.60 o
  -2   1   9       22.07       22.36      1.89 o
  -1   1   9       80.98       78.66      3.01 o
   0   1   9      256.19      254.02      6.19 o
   1   1   9       13.67       13.45      2.16 o
   2   1   9      121.00      112.39      5.22 o
   3   1   9       85.71       84.32      5.74 o
   4   1   9       77.65       76.99      2.83 o
   5   1   9        2.46        1.97      1.03 o
   6   1   9        0.13       -0.54      0.57 o
   7   1   9       17.62       18.24      1.32 o
   8   1   9        3.53        4.57      1.64 o
   9   1   9       24.96       23.63      2.89 o
  10   1   9       26.41       27.66      2.67 o
  11   1   9        0.85       -1.98      1.98 o
  -6   2   9       51.51       53.43      3.62 o
  -5   2   9       72.11       71.03      3.26 o
  -4   2   9      149.63      169.88      5.12 o
  -3   2   9       52.94       49.50      2.63 o
  -2   2   9       14.52       12.29      1.52 o
  -1   2   9       96.35       92.69      3.29 o
   0   2   9      484.79      463.70      9.79 o
   1   2   9      876.47      837.67     16.04 o
   2   2   9      112.60      117.11      3.63 o
   3   2   9        0.07       -0.65      0.66 o
   4   2   9       83.23       79.73      2.93 o
   5   2   9      162.06      160.81      4.45 o
   6   2   9        9.73        9.53      1.31 o
   7   2   9       33.70       33.29      1.64 o
   8   2   9        5.21        5.83      1.34 o
   9   2   9        0.12       -0.45      1.13 o
  10   2   9        3.68       -0.04      1.34 o
  11   2   9        6.22        7.50      3.10 o
  -7   3   9       48.03       54.50      5.00 o
  -6   3   9       28.27       23.37      3.36 o
  -5   3   9       13.73       17.29      1.95 o
  -4   3   9      405.40      428.39      9.76 o
  -3   3   9       11.97        9.35      1.51 o
  -2   3   9      266.94      263.63      6.53 o
  -1   3   9       12.80       16.89      2.54 o
   0   3   9       16.78       12.77      1.43 o
   1   3   9      507.86      500.99     10.40 o
   2   3   9       18.68       15.99      1.51 o
   3   3   9      217.35      204.78      6.30 o
   4   3   9      111.41      110.44      8.15 o
   5   3   9        0.08       -0.76      0.76 o
   6   3   9        8.02        9.28      1.31 o
   7   3   9       74.67       72.93      2.40 o
   8   3   9       13.18       12.15      1.27 o
   9   3   9       25.37       27.78      2.42 o
  10   3   9        1.92        1.55      1.98 o
  11   3   9        3.91        2.41      2.41 o
  -7   4   9        4.62        7.42      2.59 o
  -6   4   9       53.10       52.09      4.92 o
  -5   4   9       48.18       42.37      2.86 o
  -4   4   9       10.27       15.32      1.85 o
  -3   4   9      252.09      253.98      6.55 o
  -2   4   9        4.17        4.25      2.11 o
  -1   4   9       26.63       25.05      1.92 o
   0   4   9        1.37        2.09      0.94 o
   1   4   9        2.41        1.18      0.82 o
   2   4   9       38.27       40.36      2.10 o
   3   4   9        0.47        0.58      0.82 o
   4   4   9        8.79        9.92      1.31 o
   5   4   9        0.93        0.00      0.79 o
   6   4   9        0.41        1.43      1.12 o
   7   4   9       17.00       17.74      1.74 o
   8   4   9        4.58        5.48      1.25 o
   9   4   9       15.45       14.06      2.85 o
  10   4   9       15.16       13.02      3.02 o
  -6   5   9       41.56       34.41      4.05 o
  -5   5   9        7.18        6.47      2.33 o
  -4   5   9        1.99        2.19      1.18 o
  -3   5   9      365.51      378.63     24.71 o
  -2   5   9        3.27        1.76      1.51 o
  -1   5   9      246.50      252.97      6.34 o
   0   5   9      121.25      118.07      5.61 o
   1   5   9      300.32      295.31      6.95 o
   2   5   9       25.65       25.72      3.58 o
   3   5   9        6.48        6.55      1.16 o
   4   5   9      293.02      303.52      7.10 o
   5   5   9       18.55       18.74      1.70 o
   6   5   9       15.53       13.73      1.59 o
   7   5   9       18.25       19.69      1.86 o
   8   5   9        3.90        3.16      1.42 o
   9   5   9       41.07       45.97      4.31 o
  -6   6   9        0.10        1.21      1.98 o
  -5   6   9       25.14       20.61      3.28 o
  -4   6   9      189.80      195.53      5.75 o
  -3   6   9       47.37       42.82      2.79 o
  -2   6   9       78.02       87.92      3.67 o
  -1   6   9        7.66        1.83      1.16 o
   0   6   9      160.11      135.94      4.18 o
   1   6   9      281.61      258.57      6.37 o
   2   6   9        5.06        3.23      1.04 o
   3   6   9       43.08       43.27      2.28 o
   4   6   9      184.14      193.56      5.21 o
   5   6   9      213.31      216.94      5.61 o
   6   6   9       21.24       28.48      2.07 o
   7   6   9        8.87       11.23      1.55 o
   8   6   9        0.50        0.99      1.42 o
   9   6   9       16.72       13.45      2.76 o
  -6   7   9      102.93      105.73      7.42 o
  -5   7   9       26.48       27.17      3.79 o
  -4   7   9        2.58        0.86      1.98 o
  -3   7   9       59.90       56.71      2.87 o
  -2   7   9       33.79       29.56      2.25 o
  -1   7   9      216.70      187.39     11.25 o
   0   7   9        2.39        1.06      0.94 o
   1   7   9       14.75       17.37      1.94 o
   2   7   9       11.46       13.35      1.55 o
   3   7   9        5.41        5.05      1.10 o
   4   7   9       52.07       43.57      2.38 o
   5   7   9       11.97       15.41      1.64 o
   6   7   9       10.17       10.88      1.72 o
   7   7   9        0.45       -0.26      0.91 o
   9   7   9        2.69        5.35      2.24 o
  -5   8   9      119.11      127.90      7.24 o
  -4   8   9      118.93      114.01      6.55 o
  -3   8   9        1.78        0.81      1.81 o
  -2   8   9      135.40      134.97      4.49 o
  -1   8   9      131.20      134.77      4.45 o
   0   8   9        1.12        2.17      1.03 o
   1   8   9      111.58      116.34      3.99 o
   2   8   9       56.87       54.13      2.56 o
   3   8   9        1.43        0.15      1.81 o
   4   8   9      144.90      146.78      4.47 o
   5   8   9       12.89       12.50      2.20 o
   6   8   9       17.77       16.98      1.72 o
   7   8   9        1.56        0.60      1.64 o
   8   8   9       19.94       19.06      3.28 o
   9   8   9       32.14       28.63      3.79 o
  10   8   9        0.24        0.60      2.24 o
  -5   9   9       97.36       99.61      6.47 o
  -4   9   9        6.07        5.61      2.50 o
  -3   9   9       31.97       26.82      3.62 o
  -2   9   9      120.63      122.59      4.31 o
  -1   9   9       16.50       17.78      1.90 o
   0   9   9       81.32       82.26      3.84 o
   1   9   9       34.93       37.70      2.56 o
   2   9   9       26.51       22.62      2.01 o
   3   9   9       32.00       32.97      2.38 o
   4   9   9      588.23      565.40     12.16 o
   5   9   9       47.66       51.12      2.65 o
   6   9   9       28.67       35.79      3.88 o
   8   9   9        7.35        4.66      2.33 o
   9   9   9       41.95       44.41      4.74 o
  -4  10   9       46.38       45.45      4.92 o
  -3  10   9       21.19       19.06      3.36 o
  -2  10   9        4.58        4.77      1.37 o
  -1  10   9       14.33       12.68      1.74 o
   0  10   9       53.37       53.32      5.17 o
   1  10   9        6.13        6.66      1.37 o
   2  10   9       54.31       55.37      2.83 o
   3  10   9      110.10      107.17      5.65 o
   4  10   9      187.02      171.80      5.11 o
   5  10   9        6.28        5.35      2.24 o
   6  10   9       23.66       21.65      3.28 o
   7  10   9        0.35        1.47      2.07 o
   8  10   9        0.67       -0.09      1.98 o
   9  10   9        2.19        0.95      2.07 o
  -3  11   9       30.97       36.31      4.31 o
  -2  11   9       54.11       56.66      4.66 o
  -1  11   9        0.12       -0.30      1.13 o
   0  11   9       69.92       73.21      4.44 o
   1  11   9        9.69        9.50      2.85 o
   2  11   9        1.93        3.21      1.22 o
   3  11   9        9.82        8.14      4.96 o
   4  11   9        1.05        2.41      1.90 o
   5  11   9        3.43        3.88      2.16 o
   6  11   9        0.89        2.16      2.33 o
   7  11   9        0.11       -1.55      1.81 o
   8  11   9        0.01        0.95      2.16 o
  -3  12   9       18.68       15.70      3.54 o
  -2  12   9        5.35        5.43      2.33 o
  -1  12   9        1.15        1.33      1.90 o
   0  12   9       61.63       61.93      3.20 o
   1  12   9       63.82       65.86      3.29 o
   2  12   9       57.00       65.20      4.83 o
   3  12   9       85.63       85.29      5.61 o
   4  12   9        0.04        1.98      1.98 o
   5  12   9        8.45       11.04      3.10 o
   6  12   9       23.16       26.05      3.88 o
  -2  13   9        6.17        7.24      2.50 o
  -1  13   9       35.08       41.91      4.48 o
   0  13   9        0.97       -0.22      1.29 o
   1  13   9       25.80       36.57      4.23 o
   2  13   9        6.05        4.66      2.16 o
   4  13   9        1.42       -1.21      1.98 o
   5  13   9       21.39       25.61      4.05 o
   1  14   9       12.76       21.30      3.71 o
   2  14   9        2.35        0.95      1.98 o
   3  14   9        6.18       12.16      3.28 o
   0  -8  10       23.85       23.98      3.54 o
   2  -8  10        2.99        4.23      2.07 o
   6  -8  10       11.53       16.47      3.54 o
  -1  -7  10        8.75       10.44      2.59 o
   0  -7  10        4.12        4.31      2.16 o
   2  -7  10       30.08       32.43      3.62 o
   4  -7  10        6.81        2.24      1.98 o
   5  -7  10        5.72        3.45      2.16 o
   6  -7  10        6.32        1.55      2.41 o
   7  -7  10       10.13       11.47      3.28 o
  -2  -6  10       81.39       95.38      6.38 o
  -1  -6  10       37.97       38.98      4.40 o
   1  -6  10        4.00        3.97      1.90 o
   2  -6  10        0.05       -1.21      1.29 o
   3  -6  10        0.02        1.29      1.47 o
   4  -6  10       18.10       12.68      2.67 o
   5  -6  10       11.76       12.51      2.85 o
   6  -6  10       10.33        6.47      2.50 o
   7  -6  10       15.06       13.28      3.54 o
  -3  -5  10        8.80        6.99      2.59 o
  -2  -5  10      223.99      233.46     10.18 o
  -1  -5  10       26.91       35.36      4.05 o
   1  -5  10        8.34        6.61      2.11 o
   2  -5  10        0.85        1.16      1.07 o
   3  -5  10       23.32       21.22      1.95 o
   4  -5  10       36.88       39.13      2.42 o
   5  -5  10        0.01       -0.69      1.55 o
   6  -5  10       15.57        9.40      2.85 o
   7  -5  10        7.36        3.97      2.33 o
   8  -5  10        0.01       -0.78      2.07 o
   0  -4  10       70.21       69.37      3.03 o
   1  -4  10        0.35        0.31      0.93 o
   2  -4  10       57.05       59.76      2.81 o
   3  -4  10       33.50       34.21      2.41 o
   4  -4  10       17.89       18.47      1.82 o
   5  -4  10       24.40       24.92      3.19 o
   6  -4  10       82.01       72.53      5.61 o
   7  -4  10        0.03       -0.60      1.98 o
   8  -4  10        6.60        2.93      2.24 o
   9  -4  10       14.56       17.59      3.71 o
  -4  -3  10        0.01       -1.55      1.55 o
  -3  -3  10       22.53       25.36      3.54 o
  -2  -3  10       15.63       13.02      2.67 o
  -1  -3  10        7.00        7.01      1.42 o
   0  -3  10       16.76       21.07      2.63 o
   1  -3  10        0.06        0.41      0.91 o
   2  -3  10        1.71        2.86      1.51 o
   3  -3  10       36.60       34.66      2.34 o
   4  -3  10        3.08        1.55      1.00 o
   5  -3  10       36.42       35.31      2.26 o
   6  -3  10       40.59       47.43      4.40 o
   7  -3  10        0.91       -0.95      1.98 o
   8  -3  10       86.59       60.54      5.35 o
   9  -3  10        3.93        2.59      2.33 o
  -5  -2  10       16.14       14.49      2.93 o
  -4  -2  10       79.44       79.86      5.26 o
  -3  -2  10        0.62        3.79      1.90 o
  -2  -2  10      249.42      255.88      6.60 o
  -1  -2  10       58.80       61.95      2.86 o
   0  -2  10        9.78        8.41      1.33 o
   1  -2  10       21.38       21.09      1.91 o
   2  -2  10      105.48       98.63      3.54 o
   3  -2  10        2.59        1.20      0.91 o
   4  -2  10        8.33        7.95      1.31 o
   5  -2  10        2.92        2.88      1.03 o
   6  -2  10      108.48      123.41      6.21 o
   8  -2  10        1.23        3.10      2.24 o
   9  -2  10        0.07       -1.38      1.81 o
  -5  -1  10       18.09       21.30      3.36 o
  -4  -1  10       23.54       20.87      3.19 o
  -3  -1  10       11.52       13.44      1.69 o
  -2  -1  10      149.62      162.77      4.93 o
  -1  -1  10       15.19       14.07      1.64 o
   0  -1  10       85.42       90.31      3.41 o
   1  -1  10        6.04        5.16      1.19 o
   2  -1  10      298.84      288.04      7.76 o
   3  -1  10       22.73       22.30      1.86 o
   4  -1  10       42.85       37.73      2.72 o
   5  -1  10        4.39        4.67      1.14 o
   6  -1  10        1.36        1.19      1.64 o
   7  -1  10        0.12       -0.43      1.72 o
   8  -1  10       39.60       41.31      4.92 o
   9  -1  10        7.17        4.74      2.59 o
  10  -1  10       11.78        7.07      3.10 o
  -6   0  10        1.35        1.29      1.90 o
  -5   0  10        1.61       -1.03      1.72 o
  -4   0  10       32.80       30.79      2.46 o
  -3   0  10        3.08        1.64      1.38 o
  -2   0  10        0.02        0.60      1.16 o
  -1   0  10        1.26        0.66      0.94 o
   0   0  10       46.13       49.04      2.50 o
   1   0  10       11.12       10.90      1.49 o
   2   0  10      115.77      114.56      3.92 o
   3   0  10        0.02        0.60      0.82 o
   4   0  10       25.55       25.31      2.76 o
   5   0  10       83.74       78.75      3.07 o
   6   0  10       74.90       78.32      3.10 o
   7   0  10       16.38       18.89      2.93 o
   9   0  10        6.98        6.81      2.50 o
  10   0  10        6.81        8.11      2.85 o
  -6   1  10       21.83       16.64      3.10 o
  -5   1  10       29.90       27.08      2.43 o
  -4   1  10        0.20        0.86      1.10 o
  -3   1  10       43.29       42.86      2.77 o
  -2   1  10       57.44       60.22      2.86 o
  -1   1  10        2.55        1.29      1.03 o
   0   1  10       32.61       33.59      3.54 o
   1   1  10      110.87      108.46      3.69 o
   2   1  10       83.04       86.99      3.23 o
   3   1  10        9.24        9.57      2.07 o
   4   1  10       11.34       11.32      1.40 o
   5   1  10        7.92        7.59      1.94 o
   6   1  10      161.75      171.21      4.90 o
   7   1  10       19.44       19.09      1.84 o
   8   1  10        3.14        5.52      2.07 o
   9   1  10       19.24       20.18      3.71 o
  10   1  10        6.82        5.09      2.76 o
  -5   2  10        9.04       10.27      1.74 o
  -4   2  10       11.69       13.39      2.29 o
  -3   2  10      129.24      134.40      4.54 o
  -2   2  10        1.95        1.01      0.94 o
  -1   2  10        6.87        6.40      1.28 o
   0   2  10       37.78       38.68      2.26 o
   1   2  10      724.62      701.17     14.01 o
   2   2  10      785.70      781.42     15.34 o
   3   2  10       48.65       44.41      4.27 o
   4   2  10       62.10       57.47      2.62 o
   5   2  10        0.50        0.30      0.85 o
   6   2  10       64.95       68.15      9.31 o
   7   2  10       47.59       50.53      4.48 o
   8   2  10       25.81       27.51      3.45 o
   9   2  10        3.33        1.90      2.41 o
  -6   3  10        3.88        2.24      2.07 o
  -5   3  10        8.78        9.13      1.72 o
  -4   3  10       10.91       10.08      2.89 o
  -3   3  10       10.56       12.43      1.71 o
  -2   3  10       30.62       29.80      2.38 o
  -1   3  10      116.85      119.94      4.05 o
   0   3  10       18.89       20.81      1.86 o
   1   3  10       16.65       14.40      1.62 o
   2   3  10      183.00      176.01      4.94 o
   3   3  10       20.55       23.14      2.11 o
   4   3  10       40.64       37.93      2.16 o
   5   3  10       32.16       27.53      2.10 o
   6   3  10        4.67        6.05      1.72 o
   7   3  10        6.26        5.80      1.25 o
   8   3  10        0.11        0.18      1.38 o
   9   3  10       23.05       23.72      3.79 o
  10   3  10       11.21        3.45      2.33 o
  11   3  10        2.13        1.47      2.24 o
  -6   4  10       24.63       28.11      3.79 o
  -5   4  10        0.64        1.51      1.34 o
  -4   4  10        4.80        4.23      1.36 o
  -3   4  10       18.12       22.42      2.10 o
  -2   4  10        2.32        2.46      1.10 o
  -1   4  10       20.19       18.40      1.83 o
   0   4  10       14.29       12.97      1.55 o
   1   4  10       20.35       19.66      1.77 o
   2   4  10      130.03      125.91      4.05 o
   3   4  10      126.83      108.33      3.69 o
   4   4  10       57.35       50.23      3.58 o
   5   4  10        8.21        7.27      1.34 o
   6   4  10        9.25       11.16      2.76 o
   7   4  10        5.48        5.92      1.28 o
   8   4  10        6.40        7.43      2.24 o
  -5   5  10        0.04       -0.60      1.81 o
  -4   5  10        2.60        1.10      1.21 o
  -3   5  10       37.64       39.86      2.77 o
  -2   5  10        3.33        1.97      1.98 o
  -1   5  10      171.21      163.29      4.94 o
   0   5  10       40.28       41.25      2.46 o
   1   5  10      165.97      158.77      6.21 o
   2   5  10      102.95       99.98      5.43 o
   3   5  10        1.32        2.85      1.04 o
   4   5  10        8.45        7.80      1.28 o
   5   5  10      178.81      182.49      5.15 o
   6   5  10        9.98        8.62      1.43 o
   7   5  10       21.62       21.73      2.04 o
   8   5  10        1.71        2.07      1.60 o
  -5   6  10       53.88       63.04      5.09 o
  -4   6  10       13.23       15.33      4.01 o
  -3   6  10       15.54       18.06      2.06 o
  -2   6  10       63.02       61.80      3.08 o
  -1   6  10       10.13       10.58      1.52 o
   0   6  10       48.46       47.38      2.59 o
   1   6  10      101.54       96.58      4.36 o
   2   6  10       24.94       22.15      1.95 o
   3   6  10       53.31       53.83      2.65 o
   4   6  10       94.74       99.28      3.79 o
   5   6  10       21.46       19.88      2.76 o
   6   6  10       62.59       60.00      2.93 o
   7   6  10        9.95        9.00      1.77 o
   8   6  10        0.01        0.30      1.10 o
  -5   7  10       38.57       38.29      4.57 o
  -4   7  10      165.23      189.13      8.62 o
  -3   7  10      230.08      248.09      6.78 o
  -2   7  10       16.22       14.63      1.79 o
  -1   7  10        1.73        1.17      1.06 o
   0   7  10       38.45       38.22      2.62 o
   1   7  10       81.90       74.28      3.17 o
   2   7  10       61.21       61.95      2.89 o
   3   7  10       55.51       57.51      2.74 o
   4   7  10       31.79       32.42      2.31 o
   5   7  10       19.98       20.35      1.92 o
   6   7  10      110.01      119.36      4.14 o
   7   7  10        0.00       -0.91      0.91 o
   8   7  10       15.05       18.28      3.02 o
   9   7  10        7.10        3.97      2.07 o
  -4   8  10      142.37      170.16      8.37 o
  -3   8  10      206.97      223.82     12.33 o
  -2   8  10       16.55       20.80      2.20 o
  -1   8  10       80.22       77.55      3.47 o
   0   8  10        5.93        9.24      1.55 o
   1   8  10       12.01       13.54      1.65 o
   2   8  10       36.60       34.76      2.47 o
   3   8  10        4.13        5.03      2.67 o
   4   8  10       28.91       33.80      2.41 o
   5   8  10        0.43        1.28      1.12 o
   6   8  10        0.16       -0.60      1.47 o
   7   8  10        0.09       -1.12      1.55 o
   9   8  10        8.60        8.02      2.67 o
  -4   9  10        2.03        0.60      2.07 o
  -3   9  10       25.12       26.48      3.71 o
  -2   9  10       72.75       72.24      3.46 o
  -1   9  10       16.61       15.62      1.95 o
   0   9  10       14.76       15.31      1.89 o
   1   9  10       47.07       47.57      2.68 o
   2   9  10       10.32        8.46      1.46 o
   3   9  10       50.70       50.82      2.68 o
   4   9  10       25.00       29.14      2.38 o
   5   9  10       70.37       70.19      3.20 o
   6   9  10       39.35       43.64      4.40 o
   7   9  10        9.21        8.80      2.50 o
   8   9  10       19.93       21.91      3.54 o
   9   9  10        5.21       -0.69      1.98 o
  -3  10  10       20.84       20.18      3.45 o
  -2  10  10       63.09       65.16      3.40 o
  -1  10  10        4.02        5.84      1.51 o
   0  10  10      160.13      165.21      5.27 o
   1  10  10        0.92        1.80      1.13 o
   2  10  10       83.92       88.45      3.79 o
   3  10  10        7.46        9.29      1.55 o
   4  10  10        1.33        1.51      1.18 o
   5  10  10      182.29      167.83      8.02 o
   6  10  10       17.62       17.42      3.10 o
   8  10  10       15.03       14.66      3.28 o
  -2  11  10        3.85        2.07      2.07 o
  -1  11  10        9.58        6.51      1.59 o
   0  11  10      134.20      142.61      4.91 o
   1  11  10       45.90       42.42      2.99 o
   2  11  10       39.27       41.29      2.90 o
   3  11  10        2.21        2.85      1.28 o
   4  11  10        9.20        5.61      2.41 o
   5  11  10      168.57      166.19      8.11 o
   7  11  10       31.94       28.89      4.23 o
  -2  12  10       81.52       82.96      6.64 o
  -1  12  10        0.89        2.39      1.81 o
   0  12  10        4.26        4.40      1.52 o
   1  12  10      146.47      143.43      5.02 o
   2  12  10        5.70        5.70      1.52 o
   3  12  10       66.81       74.60      5.35 o
   4  12  10        3.49        1.29      2.07 o
   6  12  10        0.52       -2.16      2.16 o
  -1  13  10       42.12       47.52      5.26 o
   0  13  10        8.26        6.81      2.76 o
   1  13  10       14.22       10.35      2.85 o
   2  13  10       37.11       43.29      4.57 o
   3  13  10        4.88        6.99      2.50 o
   0  -7  11       19.21       13.63      3.02 o
   1  -7  11       18.37       17.16      2.93 o
   2  -7  11        6.33        7.07      2.33 o
   5  -7  11        0.03        1.64      1.98 o
  -1  -6  11       87.48       95.90      6.21 o
   0  -6  11       20.74       23.37      3.54 o
   1  -6  11       21.97       23.20      3.45 o
   2  -6  11        0.74        0.26      1.47 o
   3  -6  11       99.33      103.84      5.78 o
   5  -6  11        4.21        0.34      1.90 o
   6  -6  11        0.28       -1.81      1.81 o
  -2  -5  11       28.40       31.82      4.05 o
  -1  -5  11      342.06      359.80     13.20 o
   0  -5  11        1.91        0.86      1.81 o
   1  -5  11      106.28      107.37      5.95 o
   2  -5  11        1.21       -0.06      1.19 o
   3  -5  11        0.64        0.81      1.12 o
   4  -5  11       27.27       33.72      3.79 o
   5  -5  11        2.42        1.98      2.33 o
   6  -5  11       27.99       29.15      4.31 o
   7  -5  11        5.70        3.97      2.50 o
  -2  -4  11       15.38       15.78      3.02 o
  -1  -4  11        6.58        9.66      2.50 o
   0  -4  11       53.95       61.23      4.66 o
   1  -4  11        2.36        4.73      1.34 o
   2  -4  11        0.39        1.33      1.13 o
   3  -4  11        8.46        8.08      2.03 o
   4  -4  11        2.13        1.47      1.15 o
   5  -4  11        2.86        1.47      1.81 o
   6  -4  11        8.57       15.61      3.28 o
   8  -4  11       11.00       10.87      3.28 o
  -3  -3  11        0.24       -1.12      1.64 o
  -2  -3  11       16.52       22.42      3.36 o
  -1  -3  11        2.61        1.38      1.81 o
   0  -3  11      212.37      221.87      6.90 o
   1  -3  11        0.92        0.18      1.64 o
   2  -3  11      205.87      198.50      7.59 o
   3  -3  11        1.22        1.64      1.10 o
   4  -3  11       13.48       15.99      1.83 o
   5  -3  11       24.81       24.77      2.15 o
   6  -3  11        1.53        2.67      1.90 o
  -4  -2  11        7.62        8.45      2.50 o
  -3  -2  11        5.73        7.24      2.33 o
  -2  -2  11       39.70       33.12      3.88 o
  -1  -2  11        6.73        5.65      1.40 o
   0  -2  11       18.37       18.18      1.93 o
   1  -2  11       47.55       45.92      2.59 o
   2  -2  11       42.78       37.26      2.53 o
   3  -2  11       85.10       76.77      3.26 o
   4  -2  11       27.94       25.89      2.19 o
   5  -2  11        0.29       -0.88      0.88 o
   6  -2  11        5.17        6.90      2.24 o
   7  -2  11      115.66      121.52      6.64 o
   9  -2  11        0.02       -1.98      1.98 o
  -4  -1  11        0.20       -1.03      1.72 o
  -3  -1  11       49.66       48.21      4.57 o
  -2  -1  11        7.65        8.86      2.93 o
  -1  -1  11       95.05      105.83      3.99 o
   0  -1  11       28.54       34.38      2.53 o
   1  -1  11        5.24        4.37      3.06 o
   2  -1  11       53.15       53.21      3.02 o
   3  -1  11       77.13       75.09      5.65 o
   4  -1  11        3.93        4.58      1.22 o
   5  -1  11        4.88        7.42      1.35 o
   6  -1  11       12.22       11.08      1.57 o
   7  -1  11       14.48       17.42      3.02 o
   8  -1  11       32.59       27.34      4.31 o
   9  -1  11        2.42        0.69      2.41 o
  -5   0  11       27.67       26.13      3.79 o
  -4   0  11       62.04       63.99      4.92 o
  -3   0  11        7.08        6.56      2.50 o
  -2   0  11        0.03       -0.93      0.97 o
  -1   0  11      164.58      164.15      5.08 o
   0   0  11       13.25       15.18      1.83 o
   1   0  11       44.35       45.47      2.56 o
   2   0  11      211.11      208.14      5.73 o
   3   0  11        9.60       10.77      1.52 o
   4   0  11      205.19      193.66      5.39 o
   5   0  11       35.32       34.29      2.40 o
   6   0  11        5.53        5.17      3.06 o
   7   0  11       24.04       20.35      3.10 o
   8   0  11        0.18       -1.72      1.72 o
   9   0  11        0.46        1.21      2.33 o
  -5   1  11       13.76       20.01      3.36 o
  -4   1  11       61.49       71.21      4.74 o
  -3   1  11        4.03        1.94      1.22 o
  -2   1  11       37.42       44.27      2.74 o
  -1   1  11       11.81       14.97      1.79 o
   0   1  11        8.03        8.42      1.43 o
   1   1  11       30.17       29.41      6.08 o
   2   1  11        0.03       -0.95      0.95 o
   3   1  11        5.10        5.07      1.29 o
   4   1  11       22.99       22.17      1.98 o
   5   1  11       26.40       24.18      2.06 o
   6   1  11       13.86       17.27      1.76 o
   7   1  11       76.74       79.67      3.45 o
   8   1  11        9.92        5.69      2.41 o
   9   1  11        4.15        2.16      2.50 o
  10   1  11        1.19        1.29      2.50 o
  -5   2  11       84.62       81.58      5.52 o
  -4   2  11        4.30        5.05      1.46 o
  -3   2  11       54.60       53.52      3.02 o
  -2   2  11        0.05        1.26      1.03 o
  -1   2  11       64.12       60.33      2.99 o
   0   2  11        1.97        2.74      1.09 o
   1   2  11       31.40       28.21      2.23 o
   2   2  11      123.32      123.69      4.15 o
   3   2  11       21.22       21.25      1.92 o
   4   2  11       43.13       41.69      2.63 o
   5   2  11       27.80       23.96      2.07 o
   6   2  11       32.81       33.78      2.39 o
   7   2  11        0.47        0.73      1.03 o
   8   2  11        0.22       -0.09      1.72 o
   9   2  11        6.78        4.31      2.59 o
  10   2  11        0.00       -0.43      2.50 o
  -5   3  11        7.86        6.09      3.71 o
  -4   3  11       66.53       67.57      3.41 o
  -3   3  11       59.62       59.55      3.14 o
  -2   3  11      192.51      204.09      5.95 o
  -1   3  11       52.77       49.63      2.74 o
   0   3  11       46.79       45.66      2.71 o
   1   3  11       65.93       63.71      2.96 o
   2   3  11      135.29      139.58      4.48 o
   3   3  11      592.71      610.74     12.75 o
   4   3  11        3.76        5.00      1.25 o
   5   3  11       14.08       16.48      1.83 o
   6   3  11       18.31       18.94      1.90 o
   7   3  11       31.63       33.88      3.58 o
   8   3  11        2.50        1.98      1.81 o
  10   3  11        1.63        1.03      2.41 o
  -5   4  11       55.38       49.33      4.83 o
  -4   4  11       28.01       36.18      2.81 o
  -3   4  11       12.55       17.45      3.67 o
  -2   4  11      302.19      313.62      7.99 o
  -1   4  11       16.90       14.67      2.29 o
   0   4  11       73.62       70.98      3.67 o
   1   4  11       16.84       18.83      2.11 o
   2   4  11      100.26       92.64     10.35 o
   3   4  11      284.19      286.68      7.17 o
   4   4  11       51.17       54.19      2.71 o
   5   4  11       92.52       96.03      3.69 o
   6   4  11       64.83       63.01      2.96 o
   7   4  11        0.03       -0.16      3.06 o
   8   4  11        6.48        7.91      1.57 o
   9   4  11       30.36       35.45      4.05 o
  10   4  11        4.06        4.31      2.67 o
  -5   5  11        9.14       10.44      2.85 o
  -4   5  11       28.96       29.01      4.61 o
  -3   5  11       84.09       78.16      4.44 o
  -2   5  11       50.22       54.61      3.10 o
  -1   5  11      282.90      278.03      8.88 o
   0   5  11       13.25       12.41      1.70 o
   1   5  11       27.60       27.02      2.25 o
   2   5  11       12.18       13.92      1.74 o
   3   5  11        6.86        6.22      1.34 o
   4   5  11       10.28       13.31      2.29 o
   5   5  11        2.33        3.74      1.22 o
   6   5  11        5.55        7.94      1.43 o
   7   5  11        2.56        2.38      1.19 o
   8   5  11        0.05        0.67      1.22 o
   9   5  11        3.49        3.02      2.07 o
  10   5  11        0.89       -0.78      2.41 o
  -4   6  11       39.75       45.27      3.19 o
  -3   6  11        6.10        5.30      1.45 o
  -2   6  11       11.66       10.19      1.73 o
  -1   6  11      132.57      132.38      4.79 o
   0   6  11        0.02       -0.72      1.00 o
   1   6  11       65.82       67.34      3.11 o
   2   6  11       71.38       68.93      3.17 o
   3   6  11      109.32      106.18      3.93 o
   4   6  11        1.19        2.22      1.68 o
   5   6  11        2.92        3.11      1.55 o
   6   6  11       76.16       81.73      3.41 o
   7   6  11       44.95       44.17      2.93 o
   8   6  11        2.21        1.17      1.25 o
   9   6  11        0.49       -0.69      1.22 o
  -4   7  11        0.60        0.00      2.07 o
  -3   7  11       13.72       13.45      1.94 o
  -2   7  11      187.87      201.79      6.06 o
  -1   7  11       40.72       39.90      2.84 o
   0   7  11       77.65       81.48      7.80 o
   1   7  11        7.07        4.66      2.20 o
   2   7  11      106.69      103.12      3.96 o
   3   7  11      135.58      137.49      6.60 o
   4   7  11       15.79       16.38      1.95 o
   5   7  11        7.00        7.35      1.42 o
   6   7  11      115.64      116.91      4.27 o
   7   7  11       70.65       70.06      3.32 o
   8   7  11       11.95       15.39      1.98 o
  -3   8  11       43.78       48.63      3.29 o
  -2   8  11        0.12        0.56      1.55 o
  -1   8  11       20.00       17.57      5.56 o
   0   8  11       48.40       47.97      2.97 o
   1   8  11      105.23      102.12      4.05 o
   2   8  11        3.54        5.05      1.37 o
   3   8  11        1.63        1.08      1.64 o
   4   8  11        0.43        1.14      1.13 o
   5   8  11        0.22       -0.05      1.12 o
   6   8  11       17.25       16.68      2.03 o
   7   8  11        3.09        2.26      2.80 o
   8   8  11        2.06        0.95      2.07 o
   9   8  11        0.89       -1.29      1.98 o
  -3   9  11       80.63       91.33      6.38 o
  -2   9  11      118.01      121.60      4.68 o
  -1   9  11        0.05        0.30      1.19 o
   0   9  11      136.72      139.48      4.94 o
   1   9  11       50.14       52.21      3.02 o
   2   9  11        1.83        3.99      1.33 o
   3   9  11       36.16       35.78      2.68 o
   4   9  11       21.63       21.67      2.19 o
   5   9  11        1.91        1.03      1.18 o
   6   9  11       76.92       84.59      5.05 o
   7   9  11        7.87        7.42      2.33 o
  -2  10  11        0.94        0.50      1.25 o
  -1  10  11       21.11       20.86      2.31 o
   0  10  11       40.70       44.70      3.14 o
   1  10  11        5.52        4.69      2.16 o
   2  10  11       53.69       52.42      2.99 o
   3  10  11        8.52        7.70      1.59 o
   4  10  11        1.27        2.32      1.30 o
   5  10  11       37.85       30.33      4.70 o
   6  10  11      232.62      237.51     10.18 o
   7  10  11       11.92        8.45      2.67 o
   8  10  11        6.15        6.90      3.10 o
  -1  11  11        9.96       10.27      1.80 o
   0  11  11        0.49        1.40      1.29 o
   1  11  11        0.84        0.47      1.24 o
   2  11  11       23.28       26.34      2.53 o
   3  11  11        0.28        1.44      1.26 o
   4  11  11       23.30       27.86      3.79 o
   5  11  11       20.59       13.54      3.10 o
   6  11  11       87.10       85.72      5.95 o
   0  12  11       27.01       32.18      3.54 o
   1  12  11        2.49        2.11      1.40 o
   2  12  11       45.38       46.42      3.29 o
   3  12  11       13.77       12.16      3.02 o
   4  12  11        6.80        7.07      2.67 o
   5  12  11       17.10       17.42      3.45 o
   1  13  11        0.00       -1.38      2.07 o
   1  -6  12        4.60        5.52      2.33 o
   2  -6  12        3.93        1.55      1.98 o
   0  -5  12       52.70       49.42      4.92 o
   1  -5  12       21.54       18.46      3.28 o
   2  -5  12        6.14        4.74      2.16 o
   3  -5  12        8.66        4.98      1.49 o
   4  -5  12        0.51       -0.86      1.81 o
   5  -5  12        0.94        0.43      2.07 o
   6  -5  12        6.92        2.93      2.59 o
  -1  -4  12        0.01        0.52      1.81 o
   0  -4  12      139.75      141.61      7.42 o
   1  -4  12       90.47       94.69      5.86 o
   2  -4  12       28.50       28.94      2.50 o
   3  -4  12        5.96        4.55      1.68 o
   4  -4  12        0.14       -0.87      2.03 o
   5  -4  12        1.02        0.95      1.98 o
   6  -4  12       15.81       12.59      3.28 o
   7  -4  12        0.56       -0.52      2.16 o
  -2  -3  12        5.17        5.52      2.16 o
  -1  -3  12       11.57       12.68      2.93 o
   0  -3  12      112.57      121.08      6.73 o
   1  -3  12       22.62       24.65      2.33 o
   2  -3  12       81.44       82.66      3.66 o
   3  -3  12        4.05        2.86      2.07 o
   4  -3  12       47.70       52.51      2.91 o
   5  -3  12       24.42       23.11      3.36 o
   6  -3  12        4.57        3.28      1.98 o
   7  -3  12       15.18        5.26      2.76 o
  -2  -2  12       17.14       13.11      3.10 o
  -1  -2  12        4.06        2.07      2.07 o
   0  -2  12        0.20       -1.12      1.12 o
   1  -2  12        2.23        2.06      1.31 o
   2  -2  12        5.80        7.99      1.55 o
   3  -2  12        1.23        1.35      1.18 o
   4  -2  12        4.05        3.05      1.42 o
   5  -2  12       13.60       12.99      1.76 o
   6  -2  12        0.16        0.60      1.81 o
   7  -2  12       13.29       11.99      2.93 o
   8  -2  12        2.82        3.62      2.67 o
  -3  -1  12        3.97        4.48      2.24 o
  -2  -1  12       41.79       40.71      4.48 o
  -1  -1  12        6.99       12.64      1.84 o
   0  -1  12      154.49      163.10      6.60 o
   1  -1  12       38.87       36.53      2.65 o
   2  -1  12        0.06       -1.25      1.25 o
   3  -1  12        1.93        1.34      1.12 o
   4  -1  12       56.37       54.52      2.89 o
   5  -1  12       27.29       24.39      2.22 o
   6  -1  12        0.06       -1.55      1.55 o
   7  -1  12       11.02       14.66      3.02 o
  -3   0  12       17.05       12.25      2.85 o
  -2   0  12       45.00       41.13      2.98 o
  -1   0  12       14.38       20.26      2.20 o
   0   0  12       97.06      113.07      4.27 o
   1   0  12        0.37       -0.04      1.02 o
   2   0  12       56.74       56.53      3.49 o
   3   0  12       20.56       20.34      2.07 o
   4   0  12      162.16      161.20      5.00 o
   5   0  12        8.58        8.37      2.33 o
   6   0  12       21.59       23.48      2.16 o
   7   0  12        2.17        2.85      2.16 o
   8   0  12        0.63       -0.26      2.07 o
   9   0  12        0.81        1.55      2.50 o
  -3   1  12        0.71        3.10      1.34 o
  -2   1  12       34.10       36.87      2.80 o
  -1   1  12        4.39        3.77      1.31 o
   0   1  12        4.41        3.38      1.28 o
   1   1  12       10.25       10.02      1.81 o
   2   1  12       19.88       19.05      1.95 o
   3   1  12        0.01        0.93      1.12 o
   4   1  12       42.96       41.74      2.77 o
   5   1  12        0.39        0.40      1.07 o
   6   1  12        8.86       11.69      3.32 o
   7   1  12       30.69       30.70      3.79 o
   8   1  12       38.45       38.03      4.23 o
   9   1  12        1.22        2.76      2.67 o
  -4   2  12       21.64       22.57      2.43 o
  -3   2  12       49.96       48.33      3.26 o
  -2   2  12        0.42        0.17      1.16 o
  -1   2  12       58.88       50.28      2.92 o
   0   2  12       27.02       27.98      2.38 o
   1   2  12        2.40        1.08      2.29 o
   2   2  12       10.11       10.67      1.64 o
   3   2  12      137.01      139.06      4.60 o
   4   2  12       55.57       55.70      2.93 o
   5   2  12        0.40        0.18      0.97 o
   6   2  12        1.61        1.64      1.18 o
   7   2  12        7.21        7.49      2.89 o
   8   2  12       50.09       54.85      5.09 o
  -4   3  12        2.77        2.75      1.45 o
  -3   3  12        0.22        1.68      1.28 o
  -2   3  12        4.75        3.65      1.40 o
  -1   3  12       51.87       49.88      5.65 o
   0   3  12        0.40        0.57      1.29 o
   1   3  12        4.58        2.59      2.03 o
   2   3  12        2.09        3.49      1.19 o
   3   3  12      371.57      354.53      8.54 o
   4   3  12      262.00      259.05      9.79 o
   5   3  12       19.05       17.13      1.91 o
   6   3  12        2.72        2.33      1.28 o
   7   3  12        0.50       -1.14      1.14 o
   8   3  12       40.43       40.88      4.40 o
   9   3  12        7.93        6.81      2.59 o
  -4   4  12        0.59        0.95      1.34 o
  -3   4  12        0.94        0.71      1.22 o
  -2   4  12        7.16        6.84      1.62 o
  -1   4  12       17.28       19.56      3.10 o
   0   4  12       10.68       11.40      1.70 o
   1   4  12       96.60       93.48      3.81 o
   2   4  12        1.94        1.78      1.42 o
   3   4  12        0.14       -0.43      1.08 o
   4   4  12      164.91      164.86      5.15 o
   5   4  12        0.01       -0.26      1.10 o
   6   4  12       48.64       45.85      3.84 o
   7   4  12        2.89        2.33      1.81 o
   8   4  12        2.71        1.84      2.72 o
   9   4  12        0.38       -1.64      1.64 o
  -4   5  12       12.92       11.04      2.67 o
  -3   5  12        3.83        4.70      2.54 o
  -2   5  12        0.01        1.24      1.28 o
  -1   5  12       41.08       46.00      2.95 o
   0   5  12        0.13       -0.04      1.16 o
   1   5  12       48.09       45.14      2.99 o
   2   5  12        1.12       -0.62      0.91 o
   3   5  12        0.12       -0.33      1.21 o
   4   5  12       27.62       26.61      2.37 o
   5   5  12       29.19       29.98      2.53 o
   6   5  12       16.63       14.98      1.95 o
   7   5  12        4.38        4.73      1.43 o
   8   5  12        1.52        3.29      1.31 o
   9   5  12        1.31        2.85      2.07 o
  -3   6  12        4.85        5.73      2.54 o
  -2   6  12        3.12        3.87      1.81 o
  -1   6  12        1.22       -0.92      1.72 o
   0   6  12        0.30       -0.87      1.07 o
   1   6  12       29.20       28.85      2.44 o
   2   6  12       15.37       15.10      1.95 o
   3   6  12       45.88       46.62      3.15 o
   4   6  12       26.85       29.49      2.47 o
   5   6  12        0.71        0.99      2.29 o
   6   6  12        0.27        0.47      1.10 o
   7   6  12       59.55       57.20      4.79 o
   8   6  12        0.72        0.56      1.22 o
   9   6  12        2.04        1.47      2.07 o
  -3   7  12       42.98       41.88      6.43 o
  -2   7  12       37.08       32.89      2.76 o
  -1   7  12       15.21       14.02      2.76 o
   0   7  12       50.12       46.14      3.67 o
   1   7  12        0.68        0.33      1.29 o
   2   7  12       27.80       26.15      2.44 o
   3   7  12       31.36       31.96      2.59 o
   4   7  12        3.52        4.28      1.37 o
   5   7  12       19.73       19.82      2.50 o
   6   7  12       38.08       47.66      3.20 o
   7   7  12        3.80        4.84      1.49 o
   8   7  12       33.89       38.75      2.98 o
   9   7  12        0.93        3.19      2.24 o
  -2   8  12      188.91      205.24      6.45 o
  -1   8  12      176.60      188.16      6.07 o
   0   8  12       35.26       38.15      5.00 o
   1   8  12        0.08        0.08      1.19 o
   2   8  12       40.96       38.89      2.87 o
   3   8  12       40.15       40.60      2.96 o
   4   8  12       54.30       62.23      3.23 o
   5   8  12       11.69       13.33      1.86 o
   6   8  12        2.01       -1.12      1.22 o
   7   8  12        3.19        3.41      1.49 o
   8   8  12       25.48       24.49      3.71 o
  -2   9  12       79.95       99.95      5.95 o
  -1   9  12      170.77      191.52     10.74 o
   0   9  12        4.86        2.26      1.43 o
   1   9  12       35.20       37.15      5.13 o
   2   9  12        0.58        0.73      1.22 o
   3   9  12        0.01        0.51      1.72 o
   4   9  12        4.02        5.08      1.53 o
   5   9  12        0.00       -0.76      1.14 o
   6   9  12        4.70        5.20      1.60 o
   7   9  12        0.00        1.47      2.07 o
   8   9  12        0.22       -1.72      1.72 o
  -1  10  12       22.56       23.30      4.44 o
   0  10  12       25.14       23.73      2.50 o
   1  10  12       12.36       10.64      2.50 o
   2  10  12        2.35        2.75      1.37 o
   3  10  12       11.62        8.11      2.29 o
   4  10  12        5.11        2.47      1.64 o
   5  10  12        4.08        4.78      1.51 o
   6  10  12        2.41        0.52      2.07 o
  -1  11  12       34.04       35.01      4.14 o
   0  11  12       49.10       54.81      5.35 o
   1  11  12        3.44        5.00      1.65 o
   2  11  12      129.39      130.85      7.80 o
   3  11  12        0.05        1.40      1.28 o
   4  11  12       49.98       51.21      3.49 o
   5  11  12        4.67        5.17      2.50 o
   1  12  12        9.03        7.16      2.41 o
   2  12  12       54.11       58.56      4.83 o
   3  -5  13        3.86        3.88      2.07 o
   4  -5  13        0.69        1.72      2.24 o
   1  -4  13      198.80      217.76      9.75 o
   2  -4  13        0.63        0.09      1.98 o
   3  -4  13       30.94       35.02      2.90 o
   4  -4  13        7.00        7.07      2.50 o
   5  -4  13        5.06        3.45      2.24 o
   0  -3  13       37.96       39.93      4.57 o
   1  -3  13        4.11        6.47      2.50 o
   2  -3  13       83.41       87.26      5.74 o
   3  -3  13        3.76        5.86      1.52 o
   4  -3  13        5.46        4.49      1.52 o
   5  -3  13        5.09        4.05      2.24 o
   6  -3  13        0.02       -1.72      1.72 o
   0  -2  13        0.01       -1.34      1.34 o
   1  -2  13        3.08        4.93      1.64 o
   2  -2  13       78.30       84.68      3.81 o
   3  -2  13        0.02       -1.09      1.09 o
   4  -2  13       96.25       96.07      3.99 o
   5  -2  13        0.32        1.37      1.24 o
   6  -2  13        5.24        0.60      1.98 o
   7  -2  13        3.87        4.48      2.41 o
  -1  -1  13        1.26        2.79      1.41 o
   0  -1  13       19.20       19.54      2.23 o
   1  -1  13        8.33        8.76      1.77 o
   2  -1  13        7.33        7.19      3.23 o
   3  -1  13       22.37       21.57      2.23 o
   4  -1  13       26.74       26.97      2.85 o
   5  -1  13       25.98       23.13      2.59 o
   6  -1  13       17.29       26.91      3.79 o
   7  -1  13        2.95        1.90      2.16 o
  -2   0  13        0.20        0.29      1.34 o
  -1   0  13       23.30       28.11      2.60 o
   0   0  13        0.58        0.14      1.18 o
   1   0  13       44.81       49.31      3.23 o
   2   0  13        4.84        5.34      1.49 o
   3   0  13        6.78        3.54      1.40 o
   4   0  13       30.04       35.25      2.71 o
   5   0  13       45.08       46.42      3.09 o
   6   0  13        8.24        7.70      1.59 o
   7   0  13        2.61        3.71      2.24 o
   8   0  13        1.00       -1.90      1.90 o
  -2   1  13       71.01       72.87      6.86 o
  -1   1  13       17.86       18.36      2.24 o
   0   1  13        0.91        1.55      1.24 o
   1   1  13      139.68      143.65      4.97 o
   2   1  13        0.27        0.12      1.12 o
   3   1  13       43.00       45.10      4.70 o
   4   1  13       56.40       59.64      7.46 o
   5   1  13        0.40        1.68      2.11 o
   6   1  13       59.27       61.84      3.17 o
   7   1  13       14.06       16.47      3.28 o
   8   1  13        1.53        3.02      2.16 o
  -3   2  13       33.91       34.24      3.97 o
  -2   2  13       49.02       59.50      3.56 o
  -1   2  13        0.53       -0.09      1.20 o
   0   2  13       18.15       19.38      2.16 o
   1   2  13        4.55        2.24      1.31 o
   2   2  13        0.12       -0.30      1.13 o
   3   2  13        9.11        9.07      1.68 o
   4   2  13        0.00       -0.86      1.12 o
   5   2  13        0.99        2.94      1.72 o
   6   2  13        5.21        3.76      2.54 o
   7   2  13        4.90        5.38      1.52 o
   8   2  13        1.23       -0.69      2.07 o
  -3   3  13       64.95       71.49      5.43 o
  -2   3  13        0.12       -0.04      1.22 o
  -1   3  13       27.81       24.81      5.35 o
   0   3  13        0.91        0.58      1.14 o
   1   3  13        9.34        9.31      1.74 o
   2   3  13        0.89        1.67      1.25 o
   3   3  13        1.04        2.24      1.30 o
   4   3  13       24.82       24.82      2.35 o
   5   3  13       20.74       18.64      2.10 o
   6   3  13        0.72        0.60      1.94 o
   7   3  13        3.91        4.58      1.49 o
   8   3  13        3.75        1.29      2.16 o
  -2   4  13       69.19       71.60      3.71 o
  -1   4  13       63.96       58.21      3.32 o
   0   4  13      153.20      158.13      5.40 o
   1   4  13       63.44       60.09      3.20 o
   2   4  13       26.43       24.68      2.41 o
   3   4  13       46.35       47.15      6.73 o
   4   4  13       73.68       68.21      3.38 o
   5   4  13      341.39      348.71      8.81 o
   6   4  13        0.55        0.87      1.15 o
   7   4  13       24.58       29.47      3.23 o
   8   4  13        9.62        5.86      2.33 o
   9   4  13        2.31        3.79      2.59 o
  -2   5  13       17.67       21.32      2.40 o
  -1   5  13        0.95       -0.36      1.22 o
   0   5  13      219.54      225.39      6.86 o
   1   5  13        0.95       -1.03      1.03 o
   2   5  13       33.19       34.19      2.74 o
   3   5  13        0.02       -0.81      1.09 o
   4   5  13       71.28       64.04      4.23 o
   5   5  13       82.56       88.92      3.90 o
   6   5  13       17.90       15.81      2.04 o
   7   5  13       19.88       21.07      2.31 o
   8   5  13       13.60       13.33      2.33 o
   9   5  13        0.01        1.38      2.16 o
  -2   6  13        5.66        3.53      1.51 o
  -1   6  13       25.60       23.71      3.15 o
   0   6  13       82.75       83.16      5.61 o
   1   6  13      120.55      113.25      7.33 o
   2   6  13       36.44       35.86      2.83 o
   3   6  13        2.46        2.55      1.77 o
   4   6  13       12.53        9.61      1.80 o
   5   6  13        0.22       -0.99      1.13 o
   6   6  13        0.03        0.94      1.28 o
   7   6  13        0.40        0.22      1.28 o
   8   6  13        0.36       -0.73      1.22 o
   9   6  13        3.82        3.71      2.16 o
  -2   7  13       33.14       28.89      3.88 o
  -1   7  13       10.07       11.25      3.79 o
   0   7  13       20.49       22.76      2.89 o
   1   7  13       43.74       41.80      3.88 o
   2   7  13        1.34        0.95      1.28 o
   3   7  13       12.18       14.12      2.03 o
   4   7  13       50.86       54.25      8.02 o
   5   7  13       37.89       40.05      3.04 o
   6   7  13        0.56       -0.17      1.19 o
   7   7  13        0.48        0.74      1.31 o
   8   7  13       29.70       31.26      2.77 o
  -2   8  13        0.03       -0.09      2.16 o
  -1   8  13        4.78        9.20      2.20 o
   0   8  13      127.87      137.38      6.30 o
   1   8  13       30.66       30.79      2.77 o
   2   8  13       69.16       72.34      3.72 o
   3   8  13       10.81       11.10      1.89 o
   4   8  13       29.98       24.61      2.50 o
   5   8  13       48.27       45.03      3.20 o
   6   8  13        2.86        1.00      1.36 o
   7   8  13        0.22       -0.52      1.30 o
  -1   9  13       52.74       53.21      5.17 o
   0   9  13        1.89        1.65      1.49 o
   1   9  13        1.56        2.70      1.41 o
   2   9  13       12.96       19.66      3.36 o
   3   9  13       37.03       33.85      2.89 o
   4   9  13        0.29        0.95      1.34 o
   5   9  13        0.00        1.74      3.06 o
   6   9  13        0.32       -1.30      1.30 o
   0  10  13       37.49       30.87      4.05 o
   1  10  13        0.17       -1.47      1.47 o
   2  10  13       47.04       47.51      3.44 o
   3  10  13       18.90       15.39      2.16 o
   4  10  13        0.52        2.58      1.55 o
   5  10  13        8.85        9.13      4.83 o
   2  11  13       13.65       15.70      3.36 o
   3  11  13        1.19       -1.72      1.72 o
   4  11  13       32.81       40.10      4.40 o
   3  -3  14       81.89       96.48      5.91 o
   4  -3  14       27.73       26.39      2.70 o
   1  -2  14        0.01        0.86      1.98 o
   2  -2  14       46.34       52.44      3.56 o
   3  -2  14        2.18        2.54      1.52 o
   4  -2  14       26.74       32.56      2.82 o
   5  -2  14        1.68        3.45      2.24 o
   0  -1  14       21.45       21.47      3.54 o
   1  -1  14        2.16        0.23      1.36 o
   2  -1  14        0.09        1.48      1.34 o
   3  -1  14        0.27        1.35      1.40 o
   4  -1  14        6.47        8.55      1.77 o
   5  -1  14        0.18       -1.22      1.22 o
   6  -1  14        2.42       -1.81      1.81 o
  -1   0  14        1.31        0.26      1.90 o
   0   0  14       20.96       24.41      3.36 o
   1   0  14       14.94       15.35      2.54 o
   2   0  14       95.38      100.47      5.86 o
   3   0  14        8.57        4.99      1.81 o
   4   0  14        0.19        1.21      1.30 o
   5   0  14        3.77        4.25      2.29 o
   6   0  14       31.85       27.08      3.97 o
  -1   1  14       15.90       22.34      3.45 o
   0   1  14       61.46       66.67      3.63 o
   1   1  14        5.34        8.02      1.73 o
   2   1  14       32.07       33.43      2.90 o
   3   1  14        0.90       -0.21      1.30 o
   4   1  14       16.90       22.77      3.23 o
   5   1  14        8.97        8.77      1.94 o
   6   1  14       55.66       51.97      3.27 o
   7   1  14        7.46       13.02      3.19 o
  -1   2  14        0.00        0.17      1.81 o
   0   2  14        8.11        5.38      2.93 o
   1   2  14        1.14        3.57      1.43 o
   2   2  14        1.97        1.64      1.90 o
   3   2  14        6.17        6.56      1.68 o
   4   2  14        9.34        8.06      1.70 o
   5   2  14        0.42        0.64      1.22 o
   6   2  14       11.33       10.94      1.90 o
   7   2  14        0.57        3.02      2.16 o
  -1   3  14       33.32       24.41      3.54 o
   0   3  14        1.94        0.20      1.37 o
   1   3  14       31.36       27.38      2.62 o
   2   3  14       17.26       19.36      2.26 o
   3   3  14        5.89        5.87      1.61 o
   4   3  14        2.07        0.77      1.24 o
   5   3  14      129.73      139.90      5.06 o
   6   3  14       24.46       19.43      3.67 o
   7   3  14        0.86       -0.55      1.24 o
  -1   4  14        3.16        0.69      1.90 o
   0   4  14        1.88        1.70      1.40 o
   1   4  14       25.62       25.79      2.59 o
   2   4  14        1.76        4.57      1.49 o
   3   4  14       10.53       12.51      1.91 o
   4   4  14        0.31       -0.52      1.31 o
   5   4  14      115.58      100.93      4.33 o
   6   4  14      102.99      100.76      4.33 o
   7   4  14        0.93        0.56      1.39 o
   0   5  14        0.46       -0.38      1.38 o
   1   5  14        0.41        1.15      1.31 o
   2   5  14        0.45        0.09      1.25 o
   3   5  14        9.84        6.34      1.68 o
   4   5  14        0.00       -0.15      1.19 o
   5   5  14        7.53        6.23      1.73 o
   6   5  14       79.41       81.08      4.36 o
   7   5  14        0.22       -1.60      1.77 o
   8   5  14       20.21       20.78      3.36 o
   0   6  14       13.64       15.21      2.19 o
   1   6  14       13.81       16.37      2.23 o
   2   6  14        4.29        5.63      1.64 o
   3   6  14       16.44       18.76      2.29 o
   4   6  14        1.21        1.03      1.46 o
   5   6  14        0.65       -1.07      1.25 o
   6   6  14        2.75        2.51      1.52 o
   7   6  14        8.14       12.03      3.88 o
   0   7  14        3.84        1.64      2.07 o
   1   7  14        0.04        0.63      2.33 o
   2   7  14        0.62        1.48      1.49 o
   3   7  14        2.29        2.65      1.46 o
   4   7  14        3.17        2.68      1.43 o
   5   7  14        9.20        9.92      1.89 o
   6   7  14        5.54        6.60      1.77 o
   7   7  14        0.05       -0.95      1.81 o
   1   8  14       17.03       21.21      2.65 o
   2   8  14       28.65       30.43      4.31 o
   3   8  14        1.01        2.87      1.49 o
   4   8  14       15.45       16.95      2.89 o
   5   8  14        3.69        3.68      1.55 o
   6   8  14        0.75       -0.69      1.72 o
   3   9  14        0.90        1.03      1.98 o
   4   9  14       13.73       16.56      3.28 o
   5   9  14       23.71       22.34      3.54 o
   6   9  14       19.15       20.01      3.79 o
   5   0  15       11.37        9.23      2.76 o
   4   1  15        1.57       -1.03      1.81 o
   5   1  15        2.03        0.26      1.98 o
   6   1  15        5.30        8.37      2.50 o
   2   2  15        1.24       -0.60      2.07 o
   3   2  15       66.67       64.93      3.66 o
   4   2  15        0.22        0.69      1.40 o
   5   2  15       14.63       10.44      2.67 o
   6   2  15       12.43       13.71      2.93 o
   2   3  15       22.58       26.82      3.79 o
   3   3  15        2.77        1.92      1.55 o
   4   3  15        0.00       -0.07      1.36 o
   5   3  15        5.91        5.52      2.33 o
   6   3  15        0.00       -0.86      1.81 o
   3   4  15        2.29        2.11      1.42 o
   4   4  15        4.58        5.54      3.28 o
   5   4  15        0.18        1.29      1.98 o
   6   4  15        3.45        5.17      2.33 o
   3   5  15       18.71       18.66      2.56 o
   4   5  15        5.18        2.89      1.64 o
   5   5  15        5.06        8.11      2.59 o
 
